# Supplementary material for: A Systematic Review and Network Meta-Analysis of Randomized Controlled Trials Evaluating the Evidence Base of Melatonin, Light Exposure, Exercise, and Complementary and Alternative Medicine for Patients with Insomnia Disorder
Source: J Clin Med. 2020 Jun 22;9(6):1949. doi: 10.3390/jcm9061949 (PMC7356922; doi:10.3390/jcm9061949)
Supplement: Supplementary file 1 [file jcm-09-01949-s001.zip]

Archive with 6 entries (5 files):
- jcm-827728-supplementary/
- jcm-827728-supplementary/S1_PRISMA 2009 _checklist.pdf
- jcm-827728-supplementary/S2_Outcome_extraction.xlsx
- jcm-827728-supplementary/S3_Bias assesement.xlsx
- jcm-827728-supplementary/S4_Descriptive Table.xlsx
- jcm-827728-supplementary/S5_Netheat.pdf
