# Supplementary material for: A Systematic Review and Network Meta-Analysis of Randomized Controlled Trials Evaluating the Evidence Base of Melatonin, Light Exposure, Exercise, and Complementary and Alternative Medicine for Patients with Insomnia Disorder
Source: J Clin Med. 2020 Jun 22;9(6):1949. doi: 10.3390/jcm9061949 (PMC7356922; doi:10.3390/jcm9061949)
Supplement: Supplementary file 1 [file jcm-09-01949-s001.zip › jcm-827728-supplementary/S2_Outcome_extraction.xlsx]

## Sheet: Comments
Comments
All extracted outcome measures in the tables are means. The means were extracted from original papers, in the case of their absence, the means were requested to authors or calculated from other reported indicies.
The second and the third columns of each table (named "Inscai_Treatment (CAI)" and "Control_Intervention (CON)") contain all treatment variations reported in original papers.
Columns named "Labels" indicate only those comparisons, which were evaluated in the meta-analysis. Outcomes data of those treatments that received a Label were used in the calculations.
The spread-sheet "physiological outcomes" includes data obtained through polysomnography and actigraphy.
Remaining spread-sheets contain outcome data from the questionnaires or tests they are named after.

## Sheet: Physiological outcomes
Study	Inscai_Treatment (CAI)	Control_Intervention (CON)	Label_CAI	Label_CON	CAI_N_pre	CAI_N_post	CON_N_pre	CON_N_post	Measure (PSG; ACT)	comentar	Only for sleep stages (N1, N2, N3, REM, WASO, TWT): report whether the value is in minutes or %	CAI_SOL_m_pre	CAI_SOL_sd_pre	CON_SOL_m_pre	CON_SOL_sd_pre	CAI_SOL_m_post	CAI_SOL_sd_post	CON_SOL_m_post	CON_SOL_sd_post	SOL_other_indices	CAI_WASO_m_pre	CAI_WASO_sd_pre	CON_WASO_m_pre	CON_WASO_sd_pre	CAI_WASO_m_post	CAI_WASO_sd_post	CON_WASO_m_post	CON_WASO_sd_post	WASO_other_indices	CAI_SEI_m_pre	CAI_SEI_sd_pre	CON_SEI_m_pre	CON_SEI_sd_pre	CAI_SEI_m_post	CAI_SEI_sd_post	CON_SEI_m_post	CON_SEI_sd_post	SEI_other_indices	CAI_TST_m_pre	CAI_TST_sd_pre	CON_TST_m_pre	CON_TST_sd_pre	CAI_TST_m_post	CAI_TST_sd_post	CON_TST_m_post	CON_TST_sd_post	TST_other_indices	CAI_TIB_m_pre	CAI_TIB_sd_pre
Afonso et al. 2012	Yoga	Control - Calcium	Meditative movement therapies	Placebo	24	15	16	15	PSG	PSG only baseline, not extracted
Afonso et al. 2012	Yoga	Stretching			24	15	21	14	PSG
Afonso et al. 2012	Stretching	Control - Calcium			21	14	16	15	PSG
Cornu et al. 2010	Diet_Polyunsaturated fatty acids and Humulus lupulus extract	Placebo	Dietary suplements	Placebo	51	50	50	49	ACT
Cortesi et al. 2012	CBT-I	Placebo	CBT	Placebo	40	33	40	32	ACT		min	76.34	31.7	78.2	33.83	59.13	27.6	79.6	31.85		68.72	31.77	69.75	45.21	61.17	28.93	70.15	42.76		71.37	4.77	71.13	4.99	79.58	2.82	71.93	4.62		408.08	49.03	413	45.13	445.13	48.37	416.23	43.6
Cortesi et al. 2012	Melatonin	Placebo	Melatonin	Placebo	40	34	40	32	ACT		min	81.21	32.35	78.2	33.83	45.21	23.21	79.6	31.85		73.71	45	69.75	45.21	42.21	22.35	70.15	42.76		71.1	4.91	71.13	4.99	82.71	4	71.93	4.62		410.28	45.07	413	45.13	481.1	33.15	416.23	43.6
Cortesi et al. 2012	Melatonin	CBT-I	Melatonin	CBT	40	34	40	33	ACT		min	81.21	32.35	76.34	31.7	45.21	23.21	59.13	27.6		73.71	45	68.72	31.77	42.21	22.35	61.17	28.93		71.1	4.91	71.37	4.77	82.71	4	79.58	2.82		410.28	45.07	408.08	49.03	481.1	33.15	445.13	48.37
Cortesi et al. 2012	CBT-I plus CR-Melatonin	Placebo			40	35	40	32	ACT		min	85.84	20.02	78.2	33.83	33.69	14.4	79.6	31.85		69.5	23.35	69.75	45.21	29.69	12.97	70.15	42.76		70.26	4.83	71.13	4.99	84.46	4.23	71.93	4.62		414.03	45.34	413	45.13	505.01	31.18	416.23	43.6
Cortesi et al. 2012	CBT-I	CBT-I plus Melatonin			40	33	40	35	ACT		min	76.34	31.7	85.84	20.02	59.13	27.6	33.69	14.4		68.72	31.77	69.5	23.35	61.17	28.93	29.69	12.97		71.37	4.77	70.26	4.83	79.58	2.82	84.46	4.23		408.08	49.03	414.03	45.34	445.13	48.37	505.01	31.18
Cortesi et al. 2012	Melatonin	CBT-I plus Melatonin			40	34	40	35	ACT		min	81.21	32.35	85.84	20.02	45.21	23.21	33.69	14.4		73.71	45	69.5	23.35	42.21	22.35	29.69	12.97		71.1	4.91	70.26	4.83	82.71	4	84.46	4.23		410.28	45.07	414.03	45.34	481.1	33.15	505.01	31.18
D’Aurea et al. 2019	Resistance exercise training	Stretching	Exercise	Placebo	10	10	8	8	PSG	ACT PSG PSQI ISI	%	28.37	21.0076	22.91	22.0089	21.99	21.4752	27.55	31.8215		62.33	65.8431	65.28	45.0358	53.83	48.5684	50.75	21.3469		78.41	16.2812	78.84	13.4783	76.51	18.0129	83.31	5.6971		317.17	58.7427	333.53	73.6576	304.5	80.655	372.77	37.241
D’Aurea et al. 2019	Resistance exercise training	Stretching	Exercise	Placebo	10	10	8	8	ACT	ACT PSG PSQI ISI		19.601	15.9774	17.23	11.7542	12.538	5.6475	10.16	4.9574		34.93	19.9341	30.13	12.7195	25.67	16.4724	23.054	9.4682											363.495	56.5449	392.433	41.505	395.138	71.0902	415.947	41.0372
Dorn et al. 2000	Natural herbal pharmacotherapies	Oxazepam			38	34	36	31		SF-B, Bf-S,HAMA-Score, SRA - Daten nur als Veränderung
Friedman et al. 2009	Bright morning Light	Dim Morning Light	Light exposure	Placebo	19	19	7	7	ACT		min										66.2	37.7	61.3	27.3	55.7	35.1	63	19.2		80.6	7	78.9	6.7	82.4	8.2	76.7	7.3		408	47.3	369.8	46	392.6	55.9	365.2	63.3		508.8	55.5
Friedman et al. 2009	Bright morning Light	Dim Evening Light			19	19	7	7	ACT		min										66.2	37.7	54.7	30.8	55.7	35.1	65.6	24.4		80.6	7	82.3	11	82.4	8.2	77.8	9.3		408	47.3	402.4	63.3	392.6	55.9	383.3	57.6		508.8	55.5
Friedman et al. 2009	Bright evening Light	Dim Morning Light			17	17	7	7	ACT		min										57.2	23.6	61.3	27.3	52.1	24.3	63	19.2		80.1	7.6	78.9	6.7	79.8	8.9	76.7	7.3		412.2	68.5	369.8	46	384	51.7	365.2	63.3		513.7	63.7
Friedman et al. 2009	Bright evening Light	Dim Evening Light			17	17	7	7	ACT		min										57.2	23.6	54.7	30.8	52.1	24.3	65.6	24.4		80.1	7.6	82.3	11	79.8	8.9	77.8	9.3		412.2	68.5	402.4	63.3	384	51.7	383.3	57.6		513.7	63.7
Friedman et al. 2009	Bright morning Light	Dim Morning Light	Light exposure	Placebo	18	18	7	7	PSG		TST, WASO in min; Sleep Stages, REM in %										88.8	48.7	82.9	40.4	86.4	44.5	68.2	28		72.5	10.1	72.2	11.4	74.3	8.4	74.1	8.8		363.3	44.5	320.7	62.8	345.5	49.1	320	69.8		470.4	42.3
Friedman et al. 2009	Bright morning Light	Dim Evening Light			18	18	7	7	PSG		TST, WASO in min; Sleep Stages, REM in %										88.8	48.7	73.4	22.2	86.4	44.5	64.7	21.2		72.5	10.1	75.9	6.7	74.3	8.4	76.5	3.7		363.3	44.5	364.3	47.6	345.5	49.1	358.9	37.9		470.4	42.3
Friedman et al. 2009	Bright evening Light	Dim Morning Light			17	17	7	7	PSG		TST, WASO in min; Sleep Stages, REM in %										77.8	39.7	82.9	40.4	64.5	25.3	68.2	28		76.8	7.2	72.2	11.4	78.2	5.8	74.1	8.8		361.3	60.7	320.7	62.8	353.3	47.1	320	69.8		472.2	80.6
Friedman et al. 2009	Bright evening Light	Dim Evening Light			17	17	7	7	PSG		TST, WASO in min; Sleep Stages, REM in %										77.8	39.7	73.4	22.2	64.5	25.3	64.7	21.2		76.8	7.2	75.9	6.7	78.2	5.8	76.5	3.7		361.3	60.7	364.3	47.6	353.3	47.1	358.9	37.9		472.2	80.6
Garcia et al. 2018	Mindfulness and relaxation training for insomnia	Conversation sessions	Meditative movement therapies	Placebo	21	19	14	11	PSG	PSG	Stages in %, waso in min	14.26	14.04	11.12	9.93	12.31	10.94	22.99	17.91		74.96	44.54	61.09	42.6	69.25	45.07	66.9	22.73		78.82	10.32	82.76	10.13	79.91	11.19	78.72	5.97
Garland et al. 2014	Mindfulness-Based Stress Reduction	CBT	Meditative movement therapies	CBT	64	32	47	40	ACT			12.98	12.24	12.29	9.39225	14.46	7.63675	7.52	8.66464		106.33	41.68	108.79	31.9474	97.51	29.4722	84.07	29.4724		79.19	8	78.28	6.10153	79.23	5.65685	81.71	5.62885		413.57	53.04	403.59	40.5855	398.21	37.5049	380.07	37.4414
Gringras et al. 2012	Melatonin	Placebo	Melatonin	Placebo	70	30	76	29	ACT		min																												434.2	72.3	412.3	83.2	449.9	73.8	420.6	82.9
Gringras et al. 2012	Melatonin	Placebo	Melatonin	Placebo	70	24	76	25	ACT		min	126.8	71.5	107.8	54.9	68.4	41	104.1	59.5
Gringras et al. 2012	Melatonin	Placebo	Melatonin	Placebo	70	30	76	28	ACT		min																			65.4	11.3	63.3	12.3	70.23	11.3	64.83	11.7
Gringras et al. 2017	Melatonin 2 mg	Placebo			60	58	65	61		N differs for some variables, no baseleine data
Gross et al. 2011	Mindfulness-Based Stress Reduction	Eszopiclone (LUNESTA™)	Meditative movement therapies	Pharmacotherapy	20	19	10	9	ACT	SD, ISI PSQI STAI		34.25	28.34	35.17	31.67	25.61	19.96	17.37	9.43		57.17	24.76	61.16	38.33	54.44	25.1	47.72	32.72		77.75	7.26	75.49	12.53	78.49	8.98	83.5	6.4		380.4	36	384	36	372.6	39	417	39
Hartescu et al. 2015	physical activity (brisk walking)	Usual Lifestyle/ wearing a physical activity-monitoring device			20	17	21	18		lack of data
Hartescu et al. 2019	physical activity (brisk walking)	Waiting List			20	17	21	18		wating for authors responce
Huang et al. 2018	rTMS	sham rTMS	rTMS	Placebo	18	18	18	18		PSQI
Irwin et al. 2014	Thai Chi	CBT-I	Meditative movement therapies	CBT	48	40	50	48	PSG		min	25	24.3	20.4	34.3	19	22.1	19.2	23		69.2	37.7	81.6	47.3	72.5	52.6	73.5	36.1		80.1	8.7	78.5	10.8	80.6	11.2	80.8	8.9		378.9	41.2	370.7	52.2	381.3	54.2	383.5	43.8
Irwin et al. 2014	Thai Chi	Sleep Seminar	Meditative movement therapies	Placebo	48	40	25	24	PSG		min	25	24.3	33.6	28.5	19	22.1	22.3	22.1		69.2	37.7	88.7	70.7	72.5	52.6	75.1	43		80.1	8.7	74.5	14.4	80.6	11.2	79.5	10.3		378.9	41.2	342.4	14.7	381.3	54.2	372.1	24.8
Irwin et al. 2014	CBT	Sleep Seminar	CBT	Placebo	50	48	25	24	PSG		min	20.4	34.3	33.6	28.5	19.2	23	22.3	22.1		81.6	47.3	88.7	70.7	73.5	36.1	75.1	43		78.5	10.8	74.5	14.4	80.8	8.9	79.5	10.3		370.7	52.2	356.4	68.6	383.5	43.8	378.8	53.7
Irwin et al. 2017	Thai Chi	CBT	Meditative movement therapies	CBT	45	38	45	42	PSG		min	20.5	22.8079	20.3	24.8204	20.3	22.8083	27.4	27.8672		70.7	26.8328	69.4	28.8453	58.5	27.7399	69.3	31.7556		84.3	6.03738	84.7	6.7082	87.1	6.16441	84.8	7.12881		382	40.2492	387	42.9325	390	41.3016	386	47.3094
James et al. 2019	Homeopathy	Placebo	Homeopathy	Placebo	30	28	30	27		SD (extreem short TST) ISI
Jiang et al. 2013	rTMS	CBT-I	rTMS	CBT	40	40	40	40	PSG		min	44.03	9.25	43.15	11.12	26.15	10.28	30.02	12.32											66.34	8.56	65.12	11.23	83.23	26.23	72.15	30.76		330.24	81.01	328.73	90.56	408.05	68.12	387.56	87.47
Jiang et al. 2013	Medication	CBT-I	Pharmacotherapy	CBT	40	40	40	40	PSG		min	39.25	10.31	43.15	11.12	15.67	5.05	30.02	12.32											67.35	9.01	65.12	11.23	86.34	21.02	72.15	30.76		331.56	70.12	328.73	90.56	426.14	73.25	387.56	87.47
Jiang et al. 2013	rTMS	Medication	rTMS	Pharmacotherapy	40	40	40	40	PSG		min	44.03	9.25	39.25	10.31	26.15	10.28	15.67	5.05											66.34	8.56	67.35	9.01	83.23	26.23	86.34	21.02		330.24	81.01	331.56	70.12	408.05	68.12	426.14	73.25
Lack et al. 2007	Bright white morning light	Dim red light	Light exposure	Placebo	8	8	8	8	ACT		min	69.85	41.3	48.17	14.5	35.55	20.6	46.47	25.8																				435.5	46.3	421.6	24.1	471.6	59.2	401.5	62.2
Lam et al. 2018	Hypnotherapy using disease-specific suggestions	Hypnotherapy using generic suggestions	Hypnotherapy	Placebo	30	27	30	27		SD ISI
Luthringer et al. 2009	PRM (Circadin, Neurim Pharmaceuticals)	Placebo	Melatonin	Placebo	20	20	20	20	PSG		min	20.6	8.6	24.3	13.8	13.7	6.6	22.6	13.4		84.9	38.5	85.7	30.8	81.7	36.3	73.2	28.6											381.1	41.4	381	30	391.7	35.6	389.5	33.2
Mayer et al. 2009	Ramelteon	Placebo	Melatonin	Placebo	227	159	224	176	PSG		%																												329.28	59.2265	329.72	59.223	381.39	40.7666	380.11	43.1825
Morin et al. 2005	Valerian	Placebo	Natural herbal pharmacotherapies	Placebo	22	22	26	26	PSG		min	19.48	21.61	36.04	43.3	9.06	4.95	18.35	22.82											76.33	20.39	75.76	14.62	84.68	10.54	83.72	10.56		340.69	98.29	335.02	61.17	381.36	65.95	370.4	45.49
Morin et al. 2005	Diphenhydramine	Placebo			26	26	26	26	PSG		min	17.77	19.4	36.04	43.3	10.46	9.57	18.35	22.82											77.34	17.77	75.76	14.62	86.31	10.94	83.72	10.56		347.93	82.73	335.02	61.17	382.77	49.21	370.4	45.49
Morin et al.2005	Valerian	Diphenhydramine - antihistaminikum			22	22	26	26	PSG		min	19.48	21.61	17.77	19.4	9.06	4.95	10.46	9.57											76.33	20.39	77.34	17.77	84.68	10.54	86.31	10.94		340.69	98.29	347.93	82.73	381.36	65.95	382.77	49.21
Ong et al. 2014	Mindfulness Meditation Stress Reduction	Self-Monitoring	Meditative movement therapies	Waiting list	19	13	16	12	PSG		min																			82.34	11.92	83.33	9.43	83.97	8.88	85.19	6.79		388.41	61.95	403.54	53.49	398.38	47.9	403.66	39.94
Ong et al. 2014	Mindfulness-Based Therapy for Insomnia	Self-Monitoring			19	18	16	16	PSG		min																			81.31	14.62	83.33	9.43	83.24	10.71	85.19	6.79		381.87	74.32	403.54	53.49	380.84	52.25	403.66	39.94
Ong et al. 2014	Mindfulness Meditation Stress Reduction	Mindfulness-Based Therapy for Insomnia			19	16	16	16	PSG		min																			82.34	11.92	81.31	14.62	83.97	8.88	83.24	10.71		388.41	61.95	381.87	74.32	398.38	47.9	380.84	52.25
Ong et al. 2014	Mindfulness Meditation Stress Reduction	Self-Monitoring	Meditative movement therapies	Waiting list	19	13	16	12	ACT		min																			81.5	7.02	82.35	5.5	82.77	7.96	83.53	4.88		382.43	45.19	355.71	54.98	384.14	57.86	376.58	63.03
Ong et al. 2014	Mindfulness-Based Therapy for Insomnia	Self-Monitoring			19	18	16	16	ACT		min																			79.29	8.4	82.35	5.5	81.78	8.95	83.54	4.88		392.52	47.29	355.71	54.98	364.85	47.68	376.58	63.03
Ong et al. 2014	Mindfulness Meditation Stress Reduction	Mindfulness-Based Therapy for Insomnia			19	16	16	16	ACT		min																			81.5	7.02	79.29	8.4	82.77	7.96	81.78	8.95		382.43	45.19	392.52	47.29	384.14	57.86	364.85	47.68
Ong et al.2018	Mindfulness-Based Stress Reduction (MBSR)	Self monitoring	Meditative movement therapies	Placebo	19	13	16	16		ESS, FSS, BDI, STAI-T
Palmieri et al. 2017	Herbal Compound	Placebo	Natural herbal pharmacotherapies	Placebo	60	60	60	60			min	90	33.358	100	29.6516	40	22.2387	65	29.6516																				330	44.4774	330	44.4774	398	40.7709	360	48.1838
Passos et al. 2010	Moderate-Intensity Aerobic Exercise	No Exercise			12	12	12	12	PSG		min and %	37.6	31	19.7	21	16.8	16	13.8	14		80	64	69.7	36	65.3	48	60.7	41		71.8	17	78.7	13	80.9	13	81.9	12		294	60	324	60	348	60	342	60
Passos et al. 2010	High-Intensity Aerobic Exercise	No Exercise	Exercise	Waiting list	12	12	12	12	PSG		min and %	22.4	19	19.7	21	18.7	23	13.8	14		67.5	58	69.7	36	63.3	36	60.7	41		78.6	15	78.7	13	80.1	13	81.9	12		330	60	324	60	324	60	342	60
Passos et al. 2010	Moderate-Intensity Resistance Exercise	No Exercise			12	12	12	12	PSG		min and %	27.7	29	19.7	21	24.1	29	13.8	14		45.5	20	69.7	36	48	34	60.7	41		82.6	8	78.7	13	83.1	10	81.9	12		342	60	324	60	348	60	342	60
Passos et al. 2010	Moderate-Intensity Aerobic Exercise	High-Intensity Aerobic Exercise			12	12	12	12	PSG		min and %	37.6	31	22.4	19	16.8	16	18.7	23		80	64	67.5	58	65.3	48	63.3	36		71.8	17	78.6	15	80.9	13	80.1	13		294	60	330	60	348	60	324	60
Passos et al. 2010	High-Intensity Aerobic Exercise	Moderate-Intensity Resistance Exercise			12	12	12	12	PSG		min and %	22.4	19	27.7	29	18.7	23	24.1	29		67.5	58	45.5	20	63.3	36	48	34		78.6	15	82.6	8	80.1	13	83.1	10		330	60	342	60	324	60	348	60
Passos et al. 2010	Moderate-Intensity Aerobic Exercise	Moderate-Intensity Resistance Exercise			12	12	12	12	PSG		min and %	37.6	31	27.7	29	16.8	16	24.1	29		80	64	45.5	20	65.3	48	48	34		71.8	17	82.6	8	80.9	13	83.1	10		294	60	342	60	348	60	348	60
Poyares et al. 2002	Valerian	Placebo	Natural herbal pharmacotherapies	Placebo	10	10	9	9	PSG		%	25.2	26.6	22.6	15.1	30.7	31.8	5.5	5.4		16.2	7.8	14.6	10.4	12.5	6.4	19.3	6.9		81.4	7.8	82.1	12.9	81.4	7.9	79.1	6.8		377.9	34.1	383.7	50	356.1	67.6	361.1	59.7
Reid et al. 2010	Exercise	No Physical Activity	Exercise	Waiting list	10	10	7	7		PSQI SF 36
Rodenbeck et al. 1998	Baldrian-Hopfen	Placebo	Natural herbal pharmacotherapies	Placebo	8	8	7	7	PSG		% zu TIB	26	20	15	16.5	26	14.5	14	13											80.55	10.62	84.81	4.37	78.61	6.62	84.66	5.47		404.5	63	385	43.5	394	45	407.5	36		505	79
Rondanelli et al. 2011	Melatonin, Zn, Mg	Placebo	Melatonin	Placebo	22	22	21	21		Q (PSQI)	min
Roth et al. 2006	Melatonin 4 mg	Placebo								SD
Roth et al. 2006	Melatonin 8 mg	Placebo	Melatonin	Placebo	274	239	274	228		SD
Roth et al. 2006	Melatonin 4 mg	Melatonin 8 mg
Smits et al. 2001	Melatonin	Placebo	Melatonin	Placebo	20	19	20	19	ACT	ACT only SE and in natural times (e.g. 22:30). SD -N was different for evry Var
Smits et al. 2001	Melatonin	Placebo			20	19	20	19		SD	min
Tan et al. 2016	Exercise	Waiting List	Exercise	Waiting list	24	21	21	19	ACT		min	23.9	20.9044	18.1	15.4188	13.7	11.7865	20.7	18.2357		48.3	13.5656	44.8	9.04374	39.1	12.1572	38.7	11.0452		81.7	6.22683	85.9	4.67013	87.1	4.596	86.6	4.74426		376	59.4876	393.3	52.6061	390.1	58.9188	412.8	99.632
van Geijlswijk et al. 2010	Melatonin 0.05 mg/kg	Placebo			17	14	17	15	ACT		min
van Geijlswijk et al. 2010	Melatonin 0.1 mg/kg	Placebo			19	16	17	15	ACT		min
van Geijlswijk et al. 2010	Melatonin 0.15 mg/kg	Placebo	Melatonin	Placebo	19	18	17	16	ACT		min	100	18.554	100	18	46	18.554	88	18
van Geijlswijk et al. 2010	Melatonin 0.05 mg/kg	Melatonin 0.1 mg/kg			17	14	17	14	ACT		min
van Geijlswijk et al. 2010	Melatonin 0.1 mg/kg	Melatonin 0.15 mg/kg			19	16	19	16	ACT		min
van Geijlswijk et al. 2010	Melatonin 0.05 mg/kg	Melatonin 0.15 mg/kg			19	17	19	17	ACT		min
Wade et al. 2007	Melatonin	Placebo	Melatonin	Placebo	177	169	177	165		PSQI
Wang-Weigand et al. 2011	Melatonin	Placebo	Melatonin	Placebo	274	212	278	229		PSQI
Yeung et al. 2018	Zero time exercise	Sleep hygiene	Exercise	Placebo	18	18	19	17	ACT	ACT	min	15.6	8.86712	20	8.89215	17.7	8.86712	17.5	9.44191		41.5	26.8135	48.7	26.8072	39.7	26.8135	34.4	27.9959		83.3	7.29734	83.1	7.32295	83.3	7.29734	83.7	7.8339		389.2	57.6999	403.8	57.7118	379.2	57.6999	394.5	61.2281
Zammit et al. 2007	Melatonin 8 mg	Placebo			139	139	131	131	PSG		%										71.7	3.35	75.8	3.42	58	2.88	60.4	2.94		73	0.94	71.7	0.96	82.3	0.81	78.3	0.83		350.1	4.5	344.1	4.6	394.2	3.94	375.2	4.02
Zammit et al. 2007	Melatonin 8 mg	Placebo			139	139	131	131		SD
Zammit et al. 2007	Melatonin 16 mg	Placebo	Melatonin	Placebo	135	135	131	131	PSG		min, N1,N2,N3, REM in %	68.4	41.1311	65.3	40.5172	29.5	34.3921	42.5	33.9932		69.4	39.7368	75.8	39.1437	61.1	36.0187	56.4	35.5956		72.7	11.1542	71.7	10.9877	82	9.9923	80.4	9.84315		349	53.331	344.1	52.6494	393.3	47.7539	385.9	47.1556
Zammit et al. 2007	Ramelton 8 mg	Ramelton 16 mg			135	135	131	131		SD
Zhang et al. 2015	Mindfulness stress reduction	Waiting List	Meditative movement therapies	Waiting list	30	30	30	30		PSQI
[truncated: 88 more columns]

## Sheet: Sleep Diary
Study	Inscai_Treatment (CAI)	Control_Intervention (CON)	Label_CAI	Label_CON	CAI_N_pre	CAI_N_post	CON_N_pre	CON_N_post	comments	Questionnaire: which questionnaire was used (full name, e.g. Insomnia Severity Index)	CAI_SQ_m_pre	CAI_SQ_sd_pre	CON_SQ_m_pre	CON_SQ_sd_pre	CAI_SQ_m_post	CAI_SQ_sd_post	CON_SQ_m_post	CON_SQ_sd_post	SQ_other_indices	CAI_SOL_m_pre	CAI_SOL_sd_pre	CON_SOL_m_pre	CON_SOL_sd_pre	CAI_SOL_m_post	CAI_SOL_sd_post	CON_SOL_m_post	CON_SOL_sd_post	SOL_other_indices	CAI_SEI_m_pre	CAI_SEI_sd_pre	CON_SEI_m_pre	CON_SEI_sd_pre	CAI_SEI_m_post	CAI_SEI_sd_post	CON_SEI_m_post	CON_SEI_sd_post	SEI_other_indices	CAI_TST_m_pre	CAI_TST_sd_pre	CON_TST_m_pre	CON_TST_sd_pre	CAI_TST_m_post	CAI_TST_sd_post	CON_TST_m_post	CON_TST_sd_post	TST_other_indices	CAI_TWT_m_pre	CAI_TWT_sd_pre	CON_TWT_m_pre
Afonso et al. 2012	Yoga	Control - Calcium	Meditative movement therapies	Placebo	24	15	16	15
Afonso et al. 2012	Yoga	Stretching			24	15	21	14
Afonso et al. 2012	Stretching	Control - Calcium			21	14	16	15
Cornu et al. 2010	polyunsaturated fatty acids and Humulus lupulus extract	Placebo	Dietary suplements	Placebo	51	50	50	49																					80.9	13.8	81.5	16.6	82.8	12.7	85.1	13.2
Cortesi et al. 2012	CBT	Placebo	CBT	Placebo	40	33	40	32
Cortesi et al. 2012	Melatonin	Placebo	Melatonin	Placebo	40	34	40	32
Cortesi et al. 2012	CBT plus CR-Melatonin	Placebo			40	35	40	32
Cortesi et al. 2012	Melatonin	CBT	Melatonin	CBT	40	33	40	34
Cortesi et al. 2012	CBT	CBT plus Melatonin			40	33	40	35
Cortesi et al. 2012	Melatonin	CBT plus CR-Melatonin			40	34	40	35
D’Aurea et al. 2019	Resistance exercise training; stretching	Stretching	Exercise	Placebo	10	10	8	8
Dorn et al. 2000	Baldrian	oxazepam			39	34	36	31
Friedman et al. 2009	bright morning Light	dim morning Light	Light exposure	Placebo	19	19	7	7	min																				66.8	9.1	69.4	12.4	77	12.9	73.1	7.7		339.2	51.8	320.6	34	367.5	72.5	291.1	118.6
Friedman et al. 2009	bright morning Light	dim evening Light			19	19	7	7
Friedman et al. 2009	bright evening Light	dim morning Light			18	18	7	7
Friedman et al. 2009	bright evening Light	dim evening Light			18	18	7	7
Garcia et al. 2018	Mindfulness and relaxation training for insomnia	conversation sessions	Meditative movement therapies	Placebo	21	19	14	11
Garland et al. 2014	Mindfulness-Based Stress Reduction	CBT	Meditative movement therapies	CBT	64	32	47	40												41.29	21.84	43.49	16.7278	38.35	15.4432	22.75	15.6217		72.87	10.4	73.19	7.95256	77.57	7.35391	85.09	7.46298		6.37	1.04	6.32	0.822679	6.48	0.735391	6.55	0.758947
Gringras et al. 2012	Melatonin	Placebo	Melatonin	Placebo	70	51	76	59	SDGlobal measure of parents’ perception of child’s sleep quality. N ist für manche variablen unterschiedlich und ist in "Other indicies" angegeben																													530.8	64.8	545.5	66	571.3	72	558	68.9	N cai 51, N con 59
Gringras et al. 2012	Melatonin	Placebo	Melatonin	Placebo	70	54	76	59												102	72.6	102.1	57.7	54.8	51.9	92.4	63
Gringras et al. 2017	Melatonin	Placebo	Melatonin	Placebo	60	58	65	61	N differs for some variables
Gross et al. 2011	Mindfulness-Based Stress Reduction	eszopiclone (LUNESTA™)	Meditative movement therapies	Pharmacotherapy	20	17	10	9												0.792	0.511	0.6468	0.362	0.5348	0.4045	0.4797	0.167		77.2923	7.87656	71.6636	9.07165	82.3654	8.18908	81.2301	6.01087		6.3142	0.77	6.1771	0.92	6.4815	0.68	6.7772	0.53
Hartescu et al. 2015	Physical activity (brisk walking)	usual lifestyle/ wearing a physical activity-monitoring device	Exercise	Waiting list	20	17	21	18
Hartescu et al. 2019	physical activity (brisk walking)	Waiting List	Exercise	Waiting list	20	17	21	18
Huang et al. 2018	rTMS	sham rTMS	rTMS	Placebo	18	18	18	18		PSQI
Irwin et al. 2014	Thai Chi	CBT	Meditative movement therapies	CBT	48	40	50	48												39.9	5	34.8	3.8	28.4	4.2	20.7	2		67.5	2	69.6	1.9	75.1	2.3	83.3	1.2		372.1	10.9	329.5	9.7	374.5	11.1	381.8	8.7
Irwin et al. 2014	Thai Chi	Sleep seminar	Meditative movement therapies	Placebo	48	40	25	24												39.9	5	41.3	4.8	28.4	4.2	29.1	4.7		67.5	2	69.6	2.3	75.1	2.3	74.5	3.8		372.1	10.9	342.4	14.7	374.5	11.1	372.1	24.8
Irwin et al. 2014	CBT	Sleep seminar			50	48	25	24
Irwin et al. 2017	Thai Chi	CBT-I	Meditative movement therapies	CBT	45	42	45	38												37.1	18.1122	41.1	18.1122	27.3	20.7384	19.2	17.2604		71.4	9.39149	70.8	9.39149	79.8	10.3692	85.4	8.63018	min	350	58.3614	353	58.3614	389	65.4555	397	55.4797	min
James et al. 2019	Homeopathy	placebo	Homeopathy	Placebo	30	28	30	27												65.8	33.9	82.4	72.6	55.2	28.4	77.4	57.6											150	78	186	78	204	78	198	78	TST was transformed into min
Jiang et al. 2013	rTMS	Psychotherapy	rTMS	CBT	40	40	40	40
Jiang et al. 2013	Medication	Psychotherapy			40	40	40	40
Jiang et al. 2013	rTMS	Medication			40	40	40	40
Lack et al. 2007	bright Light	dim Light	Light exposure	Placebo	8	8	8	8
Lam et al. 2018	Hypnotherapy using disease-specific suggestions	Hypnotherapy usinggeneric suggestions	Hypnotherapy	Placebo	30	27	30	27												56.81	8.35	57.43	8.35	37.64	5.85	44.67	5.85		70	2.7	67.5	2.7	78.5	2.8	75.8	2.8		315.5	13.55	312.77	13.55	346.1	15.24	339.29	15.24
Luthringer et al. 2009	PRM (Circadin, Neurim Pharmaceuticals)	Placebo	Melatonin	Placebo	20	20	20	20			49.5	16.5	34.7	20.5	42.1	14.8	33.8	17.3
Mayer et al. 2009	ramelton	Placebo	Melatonin	Placebo	227	159	224	176			4.72	0.99439	4.61	0.987798	4.01	0.819619	4.01	0.26																				303.77	36.0689	303.14	65.7484	345.39	54.6749	349.49	57.6562
Morin et al.2005	Valerian Hops	Placebo	Natural herbal pharmacotherapies	Placebo	68	59	72	65												35.07	25.79	27.88	20.96	25.89	28.1	23.71	21.19		81.32	8.84	80.13	9.81	85	10.48	82.92	9.67		392.91	67.66	384.46	74.71	411.06	73.62	399.17	76.74
Morin et al.2005	Diphenhydramine	Placebo			70	60	72	65												25.69	13.73	27.88	20.96	22.11	13.83	23.71	21.19		82.59	7.3	80.13	9.81	85.62	8.3	82.57	11.53		389.99	74.95	384.46	74.71	399.96	77.04	401.76	78.35
Morin et al.2005	Valerian Hops	Diphenhydramine			68	59	70	60												35.07	25.79	25.69	13.73	25.89	28.1	22.11	13.83		81.32	8.84	82.59	7.3	84.32	9.68	85.62	8.3		392.91	67.66	389.99	74.95	404.88	67.14	399.96	77.04
Ong et al. 2014	Mindfulness meditation stress reduction	self-monitoring	Meditative movement therapies	Waiting list	19	13	16	12																					76.19	12.01	81.72	12.26	84.34	10.55	80.76	13.6		366.38	74.84	358.29	66.87	394.06	65.49	364.82	83.13		113.87	56.75	86.8
Ong et al. 2014	Mindfulness-based therapy for insomnia	self-monitoring			19	19	16	16																					76.17	13.35	81.72	12.26	83.79	8.22	80.76	13.6		376.81	76.87	358.29	66.87	379.31	64.32	364.82	83.13		115.65	57.04	86.8
Ong et al. 2014	Mindfulness meditation stress reduction	Mindfulness-based therapy for insomnia			19	19	16	16																					76.19	12.01	76.17	13.35	84.34	10.55	83.79	8.22		366.38	74.84	376.81	76.87	394.06	65.49	379.31	64.32		113.87	56.75	115.65
Ong et al.2018	Mindfulness-Based Stress Reduction (MBSR)	Self Monitoring	Meditative movement therapies	Placebo	19	13	16	16		ISI, FSS, BDI
Palmieri et al. 2017	herbal compound	Placebo	Natural herbal pharmacotherapies	Placebo	60	60	60	60
Passos et al. 2010	Moderate-intensity Aerobic Exercise	no Exercise			12	12	12	12												80.8	45	50	55	49	32	54.6	54		64.3	19	63.1	21	72.4	13	57.9	27		234	60	252	60	294	60	246	120
Passos et al. 2010	High-intensity Aerobic Exercise	no Exercise	Exercise	Waiting list	12	12	12	12												56.2	44	50	55	33.4	20	54.6	54		65.9	20	63.1	21	58.1	28	57.9	27		258	60	252	60	228	120	246	120
Passos et al. 2010	Moderate-intensity Resistance Exercise	no Exercise			12	12	12	12												77.5	42	50	55	53.3	30	54.6	54		66.6	18	63.1	21	73	16	57.9	27		270	60	252	60	288	60	246	120
Passos et al. 2010	Moderate-intensity Aerobic Exercise	High-intensity Aerobic Exercise			12	12	12	12												80.8	45	56.2	44	49	32	33.4	20		64.3	19	65.9	20	72.4	13	58.1	28		234	60	258	60	294	60	228	120
Passos et al. 2010	High-intensity Aerobic Exercise	Moderate-intensity Resistance Exercise			12	12	12	12												56.2	44	77.5	42	33.4	20	53.3	30		65.9	20	66.6	18	58.1	28	73	16		258	60	270	60	228	120	288	60
Passos et al. 2010	Moderate-intensity Aerobic Exercise	Moderate-intensity Resistance Exercise			12	12	12	12												80.8	45	77.5	42	49	32	53.3	30		64.3	19	66.6	18	72.4	13	73	16		234	60	270	60	294	60	288	60
Poyares et al. 2002	Valerian	Placebo	Natural herbal pharmacotherapies	Placebo	10	10	9	9
Reid et al. 2010	Exercise	non-Physical activity	Exercise	Waiting list	10	10	7	7
Rodenbeck et al. 1998	Baldrian-Hopfen	Placebo	Natural herbal pharmacotherapies	Placebo	8	8	7	7
Rondanelli et al. 2011	Melatonin, Zn, Mg	Placebo	Melatonin	Placebo	22	22	21	21		Short insomnia questionary	3.2	1.3	3	1.4	7.65	0.323986	4.95	0.298475
Roth et al. 2006	Melatonin 4 mg	Placebo
Roth et al. 2006	Melatonin 8 mg	Placebo	Melatonin	Placebo	274	239	274	228												86.1	38.0718	84.2	41.3824	57.7	38.6491	70.6	37.7492											300	33.1059	299	49.6588	334.4	52.5627	330.1	46.809
Roth et al. 2006	Melatonin 4 mg	Melatonin 8 mg
Smits et al. 2000	Melatonin	Placebo	Melatonin	Placebo	16	16	17	17												62.9	30.5	61.7	32.3	34.5	29.8	49.6	33.3											541.8	39	546	31	565.8	44	548.4	49
Tan et al. 2016	Exercise	WL	Exercise	Waiting list	24	21	21	17												30	35.5819	21.5	18.1616	21	20.7561	25	20.3855
van Geijlswijk et al. 2010	Melatonin 0.05 mg/kg	Placebo			16	16	17	17
van Geijlswijk et al. 2010	Melatonin 0.1 mg/kg	Placebo			19	17	17	15
van Geijlswijk et al. 2010	Melatonin 0.15 mg/kg	Placebo	Melatonin	Placebo	19	18	17	16
van Geijlswijk et al. 2010	Melatonin 0.05 mg/kg	Melatonin 0.1 mg/kg
van Geijlswijk et al. 2010	Melatonin 0.1 mg/kg	Melatonin 0.15 mg/kg
van Geijlswijk et al. 2010	Melatonin 0.05 mg/kg	Melatonin 0.15 mg/kg
Wade et al. 2007	Ramelton	Placebo	Melatonin	Placebo	177	169	177	165			2.6	0.7	2.6	0.7	3	0.8	2.9	0.9
Wang-Weigand et al. 2011	Ramelton	Placebo	Melatonin	Placebo	272	262	274	271
Yeung et al. 2018	Zero time exercise	Sleep hygiene	Exercise	Waiting list	18	18	19	17												50.2	40.5596	60.6	40.5813	23.6	40.5596	52.5	40.9012		76.4	12.0915	70.3	12.1177	82.6	12.0915	79	12.2456		363.1	68.3065	345.9	68.3475	391.5	68.3065	372.5	66.9592
Zammit et al. 2007	Ramelton 8 mg	Placebo									4.1	0.07	4.2	0.07	3.8	0.05	3.9	0.05		78.5	3.7	77	3.7	59.2	3.7	70.2	3.8											325.1	5.4	311.6	5.5	353.8	5.4	329.6	5.5
Zammit et al. 2007	Ramelton 16 mg	Placebo	Melatonin	Placebo	135	135	131	131			4.3	0.813327	4.2	0.801187	3.6	0.697137	3.7	0.686731		75.2	44.152	77	42.3484	53.8	44.152	61.5	42.3484											313.2	63.9042	311.6	62.9504	358.9	66.228	347.1	65.2395
Zammit et al. 2007	Ramelton 8 mg	Ramelton 16 mg									4.1	0.07	4.3	0.07	3.8	0.05	3.8	0.05		78.5	3.7	75.2	3.8	59.2	3.7	56.3	3.9											325.1	5.4	313.2	5.5	353.8	5.4	352	5.6
Zhang et al. 2015	Mindfulness stress reduction	Waiting List	Meditative movement therapies	Waiting list	30	29	30	28		PSQI
[truncated: 42 more columns]

## Sheet: PSQI_total score
Study	Inscai_Treatment (CAI)	Control_Intervention (CON)	Label_CAI	Label_CON	CAI_N_pre	CAI_N_post	CON_N_pre	CON_N_post	CAI_SLEEP_m_pre	CAI_SLEEP_sd_pre	CON_SLEEP_m_pre	CON_SLEEP_sd_pre	CAI_SLEEP_m_post	CAI_SLEEP_sd_post	CON_SLEEP_m_post	CON_SLEEP_sd_post	SLEEP_other_indices	CAI_SQ_m_pre	CAI_SQ_sd_pre	CON_SQ_m_pre	CON_SQ_sd_pre	CAI_SQ_m_post	CAI_SQ_sd_post	CON_SQ_m_post	CON_SQ_sd_post	SQ_other_indices	CAI_SOL_m_pre	CAI_SOL_sd_pre	CON_SOL_m_pre	CON_SOL_sd_pre	CAI_SOL_m_post	CAI_SOL_sd_post	CON_SOL_m_post	CON_SOL_sd_post	SOL_other_indices
Afonso et al. 2012	Yoga	Control - Calcium	Meditative movement therapies	Placebo	24	15	16	15
Afonso et al. 2012	Yoga	Stretching			24	15	21	14
Afonso et al. 2012	Stretching	Control - Calcium			21	14	16	15
Cornu et al. 2010	polyunsaturated fatty acids and Humulus lupulus extract	placebo	Dietary suplements	Placebo	51	50	50	49
Cortesi et al. 2012	CBT	Placebo			34	34	34	32
Cortesi et al. 2012	Melatonin	Placebo	Melatonin	Placebo	36	34	34	32
Cortesi et al. 2012	CBT plus CR-Melatonin	Placebo			34	34	33	33
Cortesi et al. 2012	CBT	Melatonin			36	33	36	34
Cortesi et al. 2012	CBT	CBT plus Melatonin			36	33	38	35
Cortesi et al. 2012	Melatonin	CBT plus Melatonin			34	34	38	35
D’Aurea et al. 2019	Resistance exercise training; stretching	Stretching	Exercise	Placebo	10	10	8	8	12.7	1.3375	12	2.1082	7.4	2.4585	8.1	3.9847											75	50.22	67.35	73.9535	27.5	14.3856	29.5	26.6093
Dorn et al. 2000	baldrian	oxazepam
Friedman et al. 2009	bright morning light	dim morning light	Light exposure	Placebo	18	18	7	7
Friedman et al. 2009	bright morning light	dim evening light			18	18	7	7
Friedman et al. 2009	bright evening light	dim morning light			17	17	7	7
Friedman et al. 2009	bright evening light	dim evening light			17	17	7	7
Garcia et al. 2018	Mindfulness and relaxation training for insomnia	conversation sessions	Meditative movement therapies	Placebo	21	19	14	11	12.57	1.6	12.63	1.43	4.36	1.8	10.45	2.25
Garland et al. 2014	Mindfulness-Based Stress Reduction	CBT	Meditative movement therapies	CBT	64	32	47	40	12.72	3.12	12.7	2.39948	10.72	2.20617	7.18	2.21359
Gringras et al. 2009	melatonin	placebo	Melatonin	Placebo	30	30	29	29
Gringras et al. 2017	Melatonin	Placebo	Melatonin	Placebo	60	58	65	61
Gross et al. 2011	Mindfulness-Based Stress Reduction	eszopiclone (LUNESTA™)	Meditative movement therapies	Pharmacotherapy	20	18	10	9	11.5	1.88648	11.6667	3.64005	7.25	3.02076	9.1111	2.08833
Hartescu et al. 2015	physical activity (brisk walking)	usual lifestyle/ wearing a physical activity-monitoring device	Exercise	Waiting list	20	17	21	18
Hartescu et al. 2019	physical activity (brisk walking)	Waiting List	Exercise	Waiting list	20	17	21	18
Huang et al. 2018	rTMS	sham rTMS	rTMS	Placebo	18	18	18	18	12.61	2.85	13.06	4.26	7.06	2.75	11.44	4.13
Irwin et al. 2014	Thai Chi	CBT	Meditative movement therapies	CBT	48	40	50	48	10.7	3.1	10.4	2.9	8	3.4	6.4	2.6
Irwin et al. 2014	Thai Chi	Sleep seminar	Meditative movement therapies	Placebo	48	40	25	24	10.7	3.1	11.1	2.9	8	3.4	9.6	3
Irwin et al. 2014	CBT	Sleep seminar	CBT	Placebo	50	48	25	24	10.4	2.9	11.1	2.9	6.4	2.6	9.6	3
Irwin et al. 2017	Thai Chi	CBT-I	Meditative movement therapies	CBT	45	42	45	38	11.2	26.8328	11.1	2.68328	8.2	2.5923	7.3	2.15407
James et al. 2019	Homeopathy	Placebo	Homeopathy	Placebo	30	28	30	27
Jiang et al. 2013	rTMS	Psychotherapy	rTMS	CBT	40	40	40	40	15.6	4.61	13.6	5.56	8.02	2.53	11.45	6.14
Jiang et al. 2013	Medication	Psychotherapy	Pharmacotherapy	CBT	40	40	40	40	14.2	6.73	13.6	5.56	9.37	3.09	11.45	6.14
Jiang et al. 2013	rTMS	Medication	rTMS	Pharmacotherapy	40	40	40	40	15.6	4.61	14.2	6.73	8.02	2.53	9.37	3.09
Lack et al. 2007	bright light	dim light	Light exposure	Placebo	8	8	8	8
Lam et al. 2018	Hypnotherapy using disease-specific suggestions	Hypnotherapy usinggeneric suggestions	Hypnotherapy	Placebo	30	27	0	27
Luthringer et al. 2009	PRM (Circadin, Neurim Pharmaceuticals)	placebo	Melatonin	Placebo	20	20	20	20
Mayer et al. 2009	ramelton	placebo	Melatonin	Placebo	227	159	224	176
Morin et al.2005	Valerian Hops	placebo	Natural herbal pharmacotherapies	Placebo	68	59	72	65
Morin et al.2005	Diphenhydramine	placebo			70	60	72	65
Morin et al.2005	Valerian Hops	Diphenhydramine			69	59	70	60
Ong et al. 2014	mindfulness meditation stress	self-monitoring	Meditative movement therapies	Waiting list	19	19	16	16
Ong et al. 2014	mindfulness-based therapy for insomnia	self-monitoring			19	19	16	16
Ong et al. 2014	mindfulness-based therapy for insomnia	self-monitoring			19	19	16	16
Ong et al. 2014	mindfulness meditation	mindfulness-based therapy for insomnia			19	19	16	16
Ong et al.2018	mindfulness based therapy for insomnia (with behavior component); Mindfulness-Based Stress Reduction (MBSR)	delayed-treatment control	Meditative movement therapies	Placebo	19	15	16	16
Palmieri et al. 2017	herbal compound	Placebo	Natural herbal pharmacotherapies	Placebo	60	60	60	60
Passos et al. 2010	Moderate-intensity Aerobic Exercise	no exercise			12	12	12	12
Passos et al. 2010	High-intensity Aerobic Exercise	no exercise	Exercise	Waiting list	12	12	12	12
Passos et al. 2010	Moderate-intensity Resistance Exercise	no exercise			12	12	12	12
Passos et al. 2010	Moderate-intensity Aerobic Exercise	High-intensity Aerobic Exercise			12	12	12	12
Passos et al. 2010	High-intensity Aerobic Exercise	Moderate-intensity Resistance Exercise			12	12	12	12
Passos et al. 2010	Moderate-intensity Aerobic Exercise	Moderate-intensity Resistance Exercise			12	12	12	12
Poyares et al. 2002	valerian	placebo	Natural herbal pharmacotherapies	Placebo	10	9	10	9	12.7	2.6	12.3	3.6	5.5	1.9	12	4.4
Reid et al. 2010	Exercise	Non-physical activity	Exercise	Waiting list	10	10	7	7	9.96	2.34	8.67	1.63	5.1	1.5	9.5	2		1.9	0.57	1.71	0.49	0.08	0.63	1.14	0.69		1.6	1.27	0.43	0.79	1	0.94	0.86	0.69
Rodenbeck et al.	Baldrian-Hopfen	placebo	Natural herbal pharmacotherapies	Placebo
Rondanelli et al. 2011	melatonin, Zn, Mg	placebo	Melatonin	Placebo	22	22	22	21	12.7	2.6	12.3	3.6	5.5	1.9	12	4.4
Roth et al. 2006	Melatonin 8 mg	Placebo	Melatonin	Placebo	9	9	17	17
Smits et al. 2001	melatonin	placebo	Melatonin	Placebo	19	different for every Var	19	different for every Var
Tan et al. 2016	exercise	WL	Exercise	Waiting list	24	24	21	21
van Geijlswijk et al. 2010	melatonin 0.05 mg/kg	placebo			17	14	17	15
van Geijlswijk et al. 2010	melatonin 0.1 mg/kg	placebo			19	16	17	15
van Geijlswijk et al. 2010	melatonin 0.15 mg/kg	placebo	Melatonin	Placebo	19	17	17	15
van Geijlswijk et al. 2010	melatonin 0.05 mg/kg	melatonin 0.1 mg/kg			17	14	17	14
van Geijlswijk et al. 2010	melatonin 0.1 mg/kg	melatonin 0.15 mg/kg			19	16	19	16
van Geijlswijk et al. 2010	melatonin 0.05 mg/kg	melatonin 0.15 mg/kg			19	17	19	17
Wade et al. 2007	ramelton	placebo	Melatonin	Placebo	177	169	177	165	10.26	2.6	10.4	2.7	8.1	3.7	8.6	3.7		2	0.7	2	0.7	1.4	0.8	1.6	0.8		65.1	70.7	57.9	65.4	40.8	54.5	45	59
Yeung et al. 2018	Zero time exercise	Sleep hygiene	Exercise	Waiting list	18	18	19	17
Wang-Weigand et al. 2011	ramelton	placebo	Melatonin	Placebo	272	262	274	271																			84.5	2	84	2	67	1.6	72	1.5
Zammit et al. 2007	ramenton 8 mg	placebo
Zammit et al. 2007	ramelton 16 mg	placebo	Melatonin	Placebo	135	135	131	131	11.5	3.3541	11.2	2.68328	8.2	2.68328	7.3	2.68328
Zammit et al. 2007	ramelton 8 mg	ramelton 16 mg
Zhang et al. 2015	Mindfulness stress reduction	Waiting List	Meditative movement therapies	Waiting list	30	29	30	28	11.5	3.28	11.27	3.62	8.17	2.61	11.47	3.58		1.37	0.72	1.5	0.78	0.97	0.62	1.5	0.73		1.83	1.02	1.9	1.03	1.47	0.86	1.97	0.96

## Sheet: ISI_total score
Study	Inscai_Treatment (CAI)	Control_Intervention (CON)	Label_CAI	Label_CON	CAI_N_pre	CAI_N_post	CON_N_pre	CON_N_post	CAI_ISI_total_m_pre	CAI_ISI_total_sd_pre	CON_ISI_total_m_pre	CON_ISI_total_sd_pre	CAI_ISI_total_m_post	CAI_ISI_total_sd_post	CON_ISI_total_m_post	CON_ISI_total_sd_post	ISI_total_other_indices
Afonso et al. 2012	Yoga	Control - Calcium	Meditative movement therapies	Placebo	24	15	16	15	14.1	5.87878	15.2	4.8	9.7	4.64758	13.7	4.64758
Afonso et al. 2012	Yoga	Stretching			24	15	21	14	14.1	1.2	16.9	1.2	9.7	1.2	11.4	1.3
Afonso et al. 2012	Stretching	Control - Calcium			21	14	16	15	16.9	1.2	15.2	1.2	11.4	1.3	13.7	1.2
Cornu et al. 2010	Diet_Polyunsaturated fatty acids and Humulus lupulus extract	Placebo	Dietary suplements	Placebo	51	50	50	49
Cortesi et al. 2012	CBT	Placebo			34	34	34	32
Cortesi et al. 2012	Melatonin	Placebo	Melatonin	Placebo	36	34	34	32
Cortesi et al. 2012	CBT plus CR-Melatonin	Placebo			34	34	33	33
Cortesi et al. 2012	CBT	Melatonin			36	33	36	34
Cortesi et al. 2012	CBT	CBT-I plus Melatonin			36	33	38	35
Cortesi et al. 2012	Melatonin	CBT-I plus Melatonin			34	34	38	35
D’Aurea et al. 2019	Resistance exercise training; stretching	Stretching	Exercise	Placebo	10	10	8	8	21.3	3.2677	18.7	3.8601	10.9	7.8	10.6	5.6214
Dorn et al. 2000	baldrian	oxazepam			39	34	36	31
Friedman et al. 2009	bright morning Light	dim morning Light	Light exposure	Placebo	19	19	7	7
Friedman et al. 2009	bright evening Light	dim morning Light			17	17	7	7
Friedman et al. 2009	bright morning Light	dim morning Light			18	18	7	7
Friedman et al. 2009	bright evening Light	dim morning Light			17	17	7	7
Garcia et al. 2018	Mindfulness and relaxation training for insomnia	Conversation sessions	Meditative movement therapies	Placebo	21	19	14	11	18.31	2.76	18.81	2.89	3.26	2.8	17.18	2.85
Garland et al. 2014	Mindfulness-Based Stress Reduction	CBT	Meditative movement therapies	CBT	64	32	47	40	16.89	5.2	17.75	3.97628	11.86	3.67696	8.2	3.66824
Gringras et al. 2009	Melatonin	placebo	Melatonin	Placebo	30	30	29	29
Gringras et al. 2017	Melatonin	Placebo	Melatonin	Placebo	60	58	65	61
Gross et al. 2011	Mindfulness-Based Stress Reduction	eszopiclone (LUNESTA™)	Meditative movement therapies	Pharmacotherapy	20	18	10	9	16.44	3.03358	18.56	3.78	9.56	4.18994	9.1111	4.62181
Irwin et al. 2014	Thai Chi	CBT-I			48	40	50	48
Irwin et al. 2014	Thai Chi	Sleep seminar	Meditative movement therapies	Placebo	48	40	25	24
Irwin et al. 2014	CBT	Sleep seminar			50	48	25	24
Irwin et al. 2017	Thai Chi	CBT-I	Meditative movement therapies	CBT-I	45	45	45	45
James et al. 2019	Homeopathy	Placebo	Homeopathy	Placebo	30	28	30	27	20.6	3.4	20.1	4.3	13.9	4.6	16.6	3.3
Jiang et al. 2013	rTMS	Psychotherapy	rTMS	CBT-I	40	40	40	40
Jiang et al. 2013	Medication	Psychotherapy			40	40	40	40
Jiang et al. 2013	rTMS	Medication			40	40	40	40
Lack et al. 2007	bright light	dim light	Light exposure	Placebo	8	8	8	8	19.8	2.8	16.6	2.4	13.1	2.5	11.8	4.3
Lam et al. 2018	Hypnotherapy using disease-specific suggestions	Hypnotherapy usinggeneric suggestions	Hypnotherapy	Placebo	30	27	30	27	18.23	0.67	19.83	0.67	13.68	0.85	14.9	0.85
Luthringer et al. 2009	PRM (Circadin, Neurim Pharmaceuticals)	Placebo	Melatonin	Placebo	20	20	20	20
Mayer et al. 2009	Melatonin	placebo	Melatonin	Placebo	227	159	224	176
Morin et al.2005	Valerian Hops	placebo	Natural herbal pharmacotherapies	Placebo	68	58	72	65	15.28	4.39	15.03	4.38	9.44	5.25	9.84	5.11
Morin et al.2005	Diphenhydramine	placebo			70	58	72	65	15.05	4.31	15.03	4.38	10.02	4.78	9.84	5.11
Morin et al.2005	Valerian Hops	Diphenhydramine			68	58	70	58	15.28	4.39	15.05	4.31	9.44	5.25	10.02	4.78
Ong et al. 2014	mindfulness meditation stress reduction	self-monitoring	Meditative movement therapies	Waiting list	19	13	16	12	17.11	4.57	15.44	4.3	10.88	5.82	15.5	5.5
Ong et al. 2014	mindfulness-based therapy for insomnia	self-monitoring			19	19	16	16	18.11	3.7	15.44	4.3	10.24	4.7	15.5	5.5
Ong et al. 2014	mindfulness meditation stress reduction	mindfulness-based therapy for insomnia			19	19	19	19	17.11	4.57	18.11	3.7	17.11	4.57	10.24	4.7
Palmieri et al. 2017	herbal compound	Placebo	Natural herbal pharmacotherapies	Placebo	60	60	60	60
Passos et al. 2010	High-intensity Aerobic Exercise	no Exercise	Exercise	Waiting list	12	12	12	12
Passos et al. 2010	Moderate-intensity Resistance Exercise	no Exercise			12	12	12	12
Passos et al. 2010	Moderate-intensity Aerobic Exercise	High-intensity Aerobic Exercise			12	12	12	12
Passos et al. 2010	High-intensity Aerobic Exercise	Moderate-intensity Resistance Exercise			12	12	12	12
Passos et al. 2010	Moderate-intensity Aerobic Exercise	Moderate-intensity Resistance Exercise			12	12	12	12
Poyares et al. 2002	Valerian	placebo	Natural herbal pharmacotherapies	Placebo	10	9	10	9
Reid et al. 2010	Exercise	non-physical activity	Exercise	Waiting list	10	10	7	7
Reid et al. 2010	Exercise	non-physical activity	Exercise	Waiting list	10	10	7	7
Rodenbeck et al. 1998	Baldrian-Hopfen	Placebo	Natural herbal pharmacotherapies	Placebo	8	8	7	7
Rondanelli et al. 2011	Melatonin, Zn, Mg	Placebo	Melatonin	Placebo	22	22	21	21
Roth et al. 2006	Melatonin 4 mg	Placebo			9	9	17	17
Roth et al. 2006	Melatonin 8 mg	Placebo	Melatonin	Placebo	9	9	17	17
Roth et al. 2006	Melatonin 4 mg	Melatonin 8 mg			9	9	17	17
Smits et al. 2001	Melatonin	Placebo	Melatonin	Placebo	19	different for every Var	19	different for every Var
Tan et al. 2016	exercise	WL	Exercise	Waiting list	24	24	21	21
van Geijlswijk et al. 2010	Melatonin 0.05 mg/kg	Placebo			17	14	17	15
van Geijlswijk et al. 2010	Melatonin 0.1 mg/kg	Placebo			19	16	17	15
van Geijlswijk et al. 2010	Melatonin 0.15 mg/kg	Placebo	Melatonin	Placebo	19	17	17	15
van Geijlswijk et al. 2010	Melatonin 0.05 mg/kg	Melatonin 0.1 mg/kg			17	14	17	14
van Geijlswijk et al. 2010	Melatonin 0.1 mg/kg	Melatonin 0.15 mg/kg			19	16	19	16
van Geijlswijk et al. 2010	Melatonin 0.05 mg/kg	Melatonin 0.15 mg/kg			19	17	19	17
Wade et al. 2007	Melatonin	Placebo	Melatonin	Placebo	177	169	177	165
Wang-Weigand et al. 2011	Melatonin	Placebo	Melatonin	Placebo	274	212	278	229
Yeung	Zero time exercise	Sleep hygiene	Exercise	Placebo	18	18	19	17	15.4	4.6669	16	4.66402	9	4.6669	13.6	4.61788
Zammit et al. 2007	Melatonin 8 mg	Placebo			139	139	131	131
Zammit et al. 2007	Melatonin 16 mg	Placebo	Melatonin	Placebo	135	135	131	131
Zammit et al. 2007	Melatonin 8 mg	Melatonin 16 mg			139	139	135	135

## Sheet: Epworth Sleepiness Scale
Study	Inscai_Treatment (CAI)	Control_Intervention (CON)	Label_CAI	Label_CON	CAI_N_pre	CAI_N_post	CON_N_pre	CON_N_post	Questionnaire: which questionnaire was used (full name, e.g. Insomnia Severity Index)	CAI_SLEEPINESS_m_pre	CAI_SLEEPINESS_sd_pre	CON_SLEEPINESS_m_pre	CON_SLEEPINESS_sd_pre	CAI_SLEEPINESS_m_post	CAI_SLEEPINESS_sd_post	CON_SLEEPINESS_m_post	CON_SLEEPINESS_sd_post	SLEEPINESS_other_indices
Afonso et al. 2012	Yoga	Control - Calcium	Meditative movement therapies	Placebo	24	15	16	15
Afonso et al. 2012	Yoga	Stretching			24	15	21	14
Afonso et al. 2012	Stretching	Control - Calcium			21	14	16	15
Cornu et al. 2010	polyunsaturated fatty acids and Humulus lupulus extract	placebo	Dietary suplements	Placebo	51	50	50	49
Cortesi et al. 2012	CBT	placebo			34	34	34	32
Cortesi et al. 2012	controlled-release melatonin	placebo	Melatonin	Placebo	34	34	33	33
Cortesi et al. 2012	CBT plus CR-Melatonin	placebo			36	33	38	35
Cortesi et al. 2012	CBT	controlled-release melatonin
Cortesi et al. 2012	CBT	CBT plus CR-Melatonin
Cortesi et al. 2012	controlled-release melatonin	CBT plus CR-Melatonin
Dorn et al. 2000	baldrian	oxazepam
Friedman et al. 2009	bright morning light	dim morning light	Light exposure	Placebo	19	19	7	7		7.5	4.3	9.7	2	5.4	4.4	8.4	3.9
Friedman et al. 2009	bright morning light	dim evening light			19	19	7	7		7.5	4.3	8.1	3.5	5.4	4.4	6	4.3
Friedman et al. 2009	bright evening light	dim morning light			18	18	7	7		6.8	5.3	7.5	4.3	4.8	3.1	8.4	3.9
Friedman et al. 2009	bright evening light	dim evening light			18	18	7	7		6.8	5.3	8.1	3.5	4.8	3.1	6	4.3
Gringras et al. 2012	melatonin	placebo	Melatonin	Placebo	70	62	76	66		6.7	5.4	6.9	5.3	5.4	4.5	7.1	5
Gringras et al. 2017	Melatonin	Placebo	Melatonin	Placebo	60	58	65	61
Hartescu et al. 2015	physical activity (brisk walking)	usual lifestyle/ wearing a physical activity-monitoring device	Exercise	Waiting list	20	17	21	18
Irwin et al. 2014	Thai Chi	CBT	Meditative movement therapies	CBT	48	40	50	48		6.7	4.5	7.7	5.7	5.5	3.8	6.7	5.4
Irwin et al. 2014	Thai Chi	Sleep seminar	Meditative movement therapies	Placebo	48	40	25	24		6.7	4.5	7.1	4.3	5.5	3.8	6.4	3.8
Irwin et al. 2014	CBT	Sleep seminar	CBT	Placebo	50	48	25	24		7.7	5.7	7.1	4.3	6.7	5.4	6.4	3.8
Irwin et al. 2017	Thai Chi	CBT-I	Meditative movement therapies	CBT	45	42	45	38		7.9	2.68328	7.6	2.68328	6.7	2.5923	6.7	2.46577
Jiang et al. 2013	rTMS	Psychotherapy	rTMS	CBT	40	40	40	40
Jiang et al. 2013	Medication	Psychotherapy			40	40	40	40
Jiang et al. 2013	rTMS	Medication			40	40	40	40
Lack et al. 2007	bright light	dim light	Light exposure	Placebo	8	8	8	8
Luthringer et al. 2009	PRM (Circadin, Neurim Pharmaceuticals)	placebo	Melatonin	Placebo	20	20	20	20
Mayer et al. 2009	ramelton	placebo	Melatonin	Placebo	227	159	224	176
Morin et al.2005	Valerian Hops	placebo	Natural herbal pharmacotherapies	Placebo	68	59	72	65
Morin et al.2005	Diphenhydramine	placebo			70	60	72	65
Morin et al.2005	Valerian Hops	Diphenhydramine			69	59	70	60
Ong et al. 2014	mindfulness meditation sterss reduction	self-monitoring	Meditative movement therapies	Waiting list	19	19	16	16
Ong et al. 2014	mindfulness-based therapy for insomnia	self-monitoring			19	19	16	16
Ong et al. 2014	mindfulness meditation	self-monitoring			19	19	16	16
Ong et al. 2014	mindfulness-based therapy for insomnia	self-monitoring			19	19	16	16
Ong et al. 2014	mindfulness meditation	self-monitoring			19	19	16	16
Ong et al. 2014	mindfulness-based therapy for insomnia	self-monitoring			19	19	16	16
Ong et al. 2014	mindfulness meditation	mindfulness-based therapy for insomnia			19	19	16	16
Ong et al. 2018	Mindfulness-Based Stress Reduction (MBSR)	self monitoring	Meditative movement therapies	Placebo	19	13	16	16		7.62	5.14	10.31	6.01	6.92	4.61	9.31	4.44
Palmieri et al. 2017	herbal compound	Placebo	Herbs	Placebo	60	60	60	60
Passos et al. 2010	Moderate-intensity Aerobic Exercise	no exercise			12	12	12	12
Passos et al. 2010	High-intensity Aerobic Exercise	no exercise	Exercise	Waiting list
Passos et al. 2010	Moderate-intensity Resistance Exercise	no exercise
Passos et al. 2010	Moderate-intensity Aerobic Exercise	High-intensity Aerobic Exercise
Passos et al. 2010	High-intensity Aerobic Exercise	Moderate-intensity Resistance Exercise
Passos et al. 2010	Moderate-intensity Aerobic Exercise	Moderate-intensity Resistance Exercise
Poyares et al. 2002	valerian	placebo	Natural herbal pharmacotherapies	Placebo	10	9	10	9
Reid et al. 2010	exercise	non-physical activity	Exercise	Waiting list
Rodenbeck et al.	Baldrian-Hopfen	placebo	Natural herbal pharmacotherapies	Placebo
Rondanelli et al. 2011	melatonin, Zn, Mg	placebo	Melatonin	Placebo	22	22	21	21	change from baseline, 95% CI	10.9	5.1	11	3.9	7.99	1.48472	10.24	0.831648
Roth et al. 2006	Melatonin 4 mg	Placebo			9	9	17	17
Roth et al. 2006	Melatonin 8 mg	Placebo	Melatonin	Placebo	9	9	17	17
Roth et al. 2006	Melatonin 4 mg	Melatonin 8 mg			9	9	17	17
Smits et al. 2001	melatonin	placebo	Melatonin	Placebo	19		19
Tan et al. 2016	exercise	WL	Exercise	Waiting list	24	24	21	21
van Geijlswijk et al. 2010	Melatonin 0.05 mg/kg	Placebo			17	14	17	15
van Geijlswijk et al. 2010	Melatonin 0.1 mg/kg	Placebo			19	16	17	15
van Geijlswijk et al. 2010	Melatonin 0.15 mg/kg	Placebo	Melatonin	Placebo	19	17	17	15
van Geijlswijk et al. 2010	Melatonin 0.05 mg/kg	Melatonin 0.1 mg/kg			17	14	17	14
van Geijlswijk et al. 2010	Melatonin 0.1 mg/kg	Melatonin 0.15 mg/kg			19	16	19	16
van Geijlswijk et al. 2010	Melatonin 0.05 mg/kg	Melatonin 0.15 mg/kg			19	17	19	17
Wade et al. 2007	Melatonin	Placebo	Melatonin	Placebo	177	169	177	165
Wang-Weigand et al. 2011	Melatonin	Placebo	Melatonin	Placebo	274	212	278	229
Zammit et al. 2007	Melatonin 8 mg	Placebo			139	139	131	131
Zammit et al. 2007	Melatonin 16 mg	Placebo	Melatonin	Placebo	135	135	131	131
Zammit et al. 2007	Melatonin 8 mg	Melatonin 16 mg			139	139	135	135

## Sheet: Funct out sleepiness q
Study	Inscai_Treatment (CAI)	Control_Intervention (CON)	Label_CAI	Label_CON	CAI_N_pre	CAI_N_post	CON_N_pre	CON_N_post	Questionnaire: which questionnaire was used (full name, e.g. Insomnia Severity Index)	CAI_SLEEP_m_pre	CAI_SLEEP_sd_pre	CON_SLEEP_m_pre	CON_SLEEP_sd_pre	CAI_SLEEP_m_post	CAI_SLEEP_sd_post	CON_SLEEP_m_post	CON_SLEEP_sd_post	SLEEP_other_indices	CAI_INSOMNIA_m_pre	CAI_INSOMNIA_sd_pre	CON_INSOMNIA_m_pre	CON_INSOMNIA_sd_pre	CAI_INSOMNIA_m_post	CAI_INSOMNIA_sd_post	CON_INSOMNIA_m_post	CON_INSOMNIA_sd_post	INSOMNIA_other_indices	CAI_SLEEPINESS_m_pre	CAI_SLEEPINESS_sd_pre	CON_SLEEPINESS_m_pre	CON_SLEEPINESS_sd_pre	CAI_SLEEPINESS_m_post	CAI_SLEEPINESS_sd_post	CON_SLEEPINESS_m_post	CON_SLEEPINESS_sd_post	SLEEPINESS_other_indices	CAI_SLEEP_m_pre	CAI_SLEEP_sd_pre	CON_SLEEP_m_pre	CON_SLEEP_sd_pre	CAI_SLEEP_m_post	CAI_SLEEP_sd_post	CON_SLEEP_m_post	CON_SLEEP_sd_post	SLEEP_other_indices	CAI_ADVERSE EVENTS_m_pre	CAI_ADVERSE EVENTS_sd_pre	CON_ADVERSE EVENTS_m_pre	CON_ADVERSE EVENTS_sd_pre
Afonso et al. 2012	Yoga	Control - Calcium	Meditative movement therapies	Placebo	24	15	16	15
Afonso et al. 2012	Yoga	Stretching			24	15	21	14
Afonso et al. 2012	Stretching	Control - Calcium			21	14	16	15
Cornu et al. 2010	polyunsaturated fatty acids and Humulus lupulus extract	placebo	Dietary suplements	Placebo	51	50	50	49
Cortesi et al. 2012	CBT	placebo			34	34	34	32
Cortesi et al. 2012	controlled-release melatonin	placebo	Melatonin	Placebo	34	34	33	33
Cortesi et al. 2012	CBT plus CR-Melatonin	placebo			36	33	38	35
Cortesi et al. 2012	CBT	controlled-release melatonin
Cortesi et al. 2012	CBT	CBT plus CR-Melatonin
Cortesi et al. 2012	controlled-release melatonin	CBT plus CR-Melatonin
Dorn et al. 2000	baldrian	oxazepam
Friedman et al. 2009	bright morning light	dim morning light	Light exposure	Placebo	19	19	7	7
Friedman et al. 2009	bright morning light	dim evening light			19	19	7	7
Friedman et al. 2009	bright evening light	dim morning light			17	17	7	7
Friedman et al. 2009	bright evening light	dim evening light			17	17	7	7
Gringras et al. 2009	melatonin	placebo	Melatonin	Placebo	62	62	66	66
Gringras et al. 2017	Melatonin	Placebo	Melatonin	Placebo	60	58	65	61
Hartescu et al. 2015	physical activity (brisk walking)	usual lifestyle/ wearing a physical activity-monitoring device	Exercise	Waiting list	20	17	21	18
Irwin et al. 2014	Thai Chi	CBT			48	40	50	48
Irwin et al. 2014	Thai Chi	Sleep seminar	Meditative movement therapies	Placebo	48	40	25	24
Irwin et al. 2014	CBT	Sleep seminar			50	48	25	24
Irvin et al. 2017	Thai Chi	CBT-I	Meditative movement therapies	CBT-I	45	45	45	45
Jiang et al. 2013	rTMS	Psychotherapy	rTMS	CBT-I	40	40	40	40
Jiang et al. 2013	Medication	Psychotherapy			40	40	40	40
Jiang et al. 2013	rTMS	Medication			40	40	40	40
Lack et al. 2007	bright light	dim light	Light exposure	Placebo	8	8	8	8
Luthringer et al. 2009	PRM (Circadin, Neurim Pharmaceuticals)	placebo	Melatonin	Placebo	20	20	20	20
Mayer et al. 2009	ramelton	placebo	Melatonin	Placebo	227	159	224	176
Morin et al.2005	Valerian Hops	placebo	Natural herbal pharmacotherapies	Placebo	68	59	72	65
Morin et al.2005	Diphenhydramine	placebo			70	60	72	65
Morin et al.2005	Valerian Hops	Diphenhydramine			69	59	70	60
Ong et al. 2014	mindfulness meditation sterss reduction	self-monitoring	Meditative movement therapies	Waiting list	19	19	16	16
Ong et al. 2014	mindfulness-based therapy for insomnia	self-monitoring			19	19	16	16
Ong et al. 2014	mindfulness meditation	self-monitoring			19	19	16	16
Ong et al. 2014	mindfulness-based therapy for insomnia	self-monitoring			19	19	16	16
Ong et al. 2014	mindfulness meditation	self-monitoring			19	19	16	16
Ong et al. 2014	mindfulness-based therapy for insomnia	self-monitoring			19	19	16	16
Ong et al. 2014	mindfulness meditation	mindfulness-based therapy for insomnia			19	19	16	16
Palmieri et al. 2017	herbal compound	Placebo	Natural herbal pharmacotherapies	Placebo	60	60	60	60
Passos et al. 2010	Moderate-intensity Aerobic Exercise	no exercise			12	12	12	12
Passos et al. 2010	High-intensity Aerobic Exercise	no exercise	Exercise	Waiting list
Passos et al. 2010	Moderate-intensity Resistance Exercise	no exercise
Passos et al. 2010	Moderate-intensity Aerobic Exercise	High-intensity Aerobic Exercise
Passos et al. 2010	High-intensity Aerobic Exercise	Moderate-intensity Resistance Exercise
Passos et al. 2010	Moderate-intensity Aerobic Exercise	Moderate-intensity Resistance Exercise
Poyares et al. 2002	valerian	placebo	Natural herbal pharmacotherapies	Placebo	10	9	10	9
Reid et al. 2010	exercise	non-physical activity	Exercise	Waiting list
Rodenbeck et al.	Baldrian-Hopfen	placebo	Natural herbal pharmacotherapies	Placebo
Rondanelli et al. 2011	melatonin, Zn, Mg	placebo	Melatonin	Placebo	22	22	21	21
Roth et al. 2006	Melatonin 4 mg	Placebo			9	9	17	17
Roth et al. 2006	Melatonin 8 mg	Placebo	Melatonin	Placebo	9	9	17	17
Roth et al. 2006	Melatonin 4 mg	Melatonin 8 mg			9	9	17	17
Smits et al. 2001	melatonin	placebo	Melatonin	Placebo	19		19
Tan et al. 2016	exercise	WL	Exercise	Waiting list	24	24	21	21
van Geijlswijk et al. 2010	Melatonin 0.05 mg/kg	Placebo			17	14	17	15
van Geijlswijk et al. 2010	Melatonin 0.1 mg/kg	Placebo			19	16	17	15
van Geijlswijk et al. 2010	Melatonin 0.15 mg/kg	Placebo	Melatonin	Placebo	19	17	17	15
van Geijlswijk et al. 2010	Melatonin 0.05 mg/kg	Melatonin 0.1 mg/kg			17	14	17	14
van Geijlswijk et al. 2010	Melatonin 0.1 mg/kg	Melatonin 0.15 mg/kg			19	16	19	16
van Geijlswijk et al. 2010	Melatonin 0.05 mg/kg	Melatonin 0.15 mg/kg			19	17	19	17
Wade et al. 2007	Melatonin	Placebo	Melatonin	Placebo	177	169	177	165
Wang-Weigand et al. 2011	Melatonin	Placebo	Melatonin	Placebo	274	212	278	229
Zammit et al. 2007	Melatonin 8 mg	Placebo			139	139	131	131
Zammit et al. 2007	Melatonin 16 mg	Placebo	Melatonin	Placebo	135	135	131	131
Zammit et al. 2007	Melatonin 8 mg	Melatonin 16 mg			139	139	135	135
[truncated: 68 more columns]

## Sheet: SF36 physical
Study	Inscai_Treatment (CAI)	Control_Intervention (CON)	Label_CAI	Label_CON	CAI_N_pre	CAI_N_post	CON_N_pre	CON_N_post	CAI_Ph_Funk_m_pre	CAI_Ph_Funk_sd_pre	CON_Ph_Funk_m_pre	CON_Ph_Funk_sd_pre	CAI_Ph_Funk_m_post	CAI_Ph_Funk_sd_post	CON_Ph_Funk_m_post	CON_Ph_Funk_sd_post	Ph_Funk_other_indices
Afonso et al. 2012	Yoga	Control - Calcium	Meditative movement therapies	Placebo	24	15	16	15
Afonso et al. 2012	Yoga	Stretching			24	15	21	14
Afonso et al. 2012	Stretching	Control - Calcium			21	14	16	15
Cornu et al. 2010	polyunsaturated fatty acids and Humulus lupulus extract	placebo	Dietary suplements	Placebo	51	50	50	49
Cortesi et al. 2012	CBT	placebo			34	34	32	32
Cortesi et al. 2012	controlled-release melatonin	placebo	Melatonin	Placebo	34	34	32	32
Cortesi et al. 2012	CBT plus CR-Melatonin	placebo			34	34	33	33
Cortesi et al. 2012	CBT	controlled-release melatonin
Cortesi et al. 2012	CBT	CBT plus CR-Melatonin
Cortesi et al. 2012	controlled-release melatonin	CBT plus CR-Melatonin
Dorn et al. 2000	baldrian	oxazepam
Friedman et al. 2009	bright morning light	dim morning light	Light exposure	Placebo	19	19	7	7	51.6	8.4	53.8	9.1	50.5	10.1	51.6	7.3
Friedman et al. 2009	bright morning light	dim evening light			19	19	7	7	51.6	8.4	52.3	4.7	50.5	10.1	53.2	5.6
Friedman et al. 2009	bright evening light	dim morning light			18	18	7	7	50.1	7.9	53.8	9.1	51.7	4.8	51.6	7.3
Friedman et al. 2009	bright evening light	dim evening light			18	18	7	7	50.1	7.9	52.3	4.7	51.7	4.8	53.2	5.6
Gringras et al. 2012	melatonin	placebo	Melatonin	Placebo	51	51	59	59
Gringras et al. 2017	Melatonin	Placebo	Melatonin	Placebo	60	58	65	61
Irwin et al. 2014	Thai Chi	CBT			48	40	50	48
Irwin et al. 2014	Thai Chi	Sleep seminar	Meditative movement therapies	Placebo	48	40	25	24
Irwin et al. 2014	CBT	Sleep seminar			50	48	25	24
Irvin et al. 2017	Thai Chi	CBT-I	Meditative movement therapies	CBT-I	45	45	45	45
Jiang et al. 2013	rTMS	Psychotherapy	rTMS	CBT-I	40	40	40	40
Jiang et al. 2013	Medication	Psychotherapy			40	40	40	40
Jiang et al. 2013	rTMS	Medication			40	40	40	40
Lack et al. 2007	bright light	dim light	Light exposure	Placebo	8	8	8	8
Luthringer et al. 2009	PRM (Circadin, Neurim Pharmaceuticals)	placebo	Melatonin	Placebo	20	20	20	20
Mayer et al. 2009	ramelton	placebo	Melatonin	Placebo	227	159	224	176
Morin et al.2005	Valerian Hops	placebo	Natural herbal pharmacotherapies	Placebo	68	59	72	65	53.64	5.94	53.89	6.69	55.03	4.42	53.34	7.76
Morin et al.2005	Diphenhydramine	placebo			70	60	72	65	54.74	6.52	53.89	6.69	55.47	6.54	53.34	7.76
Morin et al.2005	Valerian Hops	Diphenhydramine			69	59	70	60	53.64	5.94	54.74	6.52	55.03	4.42	55.47	6.54
Ong et al. 2014	mindfulness meditation	self-monitoring	Meditative movement therapies	Waiting list	19	19	16	16
Ong et al. 2014	mindfulness-based therapy for insomnia	self-monitoring			19	19	16	16
Ong et al. 2014	mindfulness meditation	self-monitoring			19	19	16	16
Ong et al. 2014	mindfulness meditation	mindfulness-based therapy for insomnia			19	19	16	16
Palmieri et al. 2017	herbal compound	Placebo	Natural herbal pharmacotherapies	Placebo	60	60	60	60
Passos et al. 2010	Moderate-intensity Aerobic Exercise	no exercise			12	12	12	12
Passos et al. 2010	High-intensity Aerobic Exercise	no exercise	Exercise	Waiting list	12	12	12	12
Passos et al. 2010	Moderate-intensity Resistance Exercise	no exercise			12	12	12	12
Passos et al. 2010	Moderate-intensity Aerobic Exercise	High-intensity Aerobic Exercise			12	12	12	12
Passos et al. 2010	High-intensity Aerobic Exercise	Moderate-intensity Resistance Exercise			12	12	12	12
Passos et al. 2010	Moderate-intensity Aerobic Exercise	Moderate-intensity Resistance Exercise			12	12	12	12
Poyares et al. 2002	valerian	placebo	Natural herbal pharmacotherapies	Placebo	10	9	10	9
Reid et al. 2010	exercise	non-physical activity	Exercise	Waiting list	10	10	7	7	83.5	17.49	64.3	24.57	93	5.87	77.1	13.18
Rodenbeck et al.	Baldrian-Hopfen	placebo	Natural herbal pharmacotherapies	Placebo
Rondanelli et al. 2011	melatonin, Zn, Mg	placebo	Melatonin	Placebo	22	22	21	21	32.1	6.7	35.1	5.9	29.62	1.02298	34.04	0.793382
Roth et al. 2006	Melatonin 4 mg	Placebo
Roth et al. 2006	Melatonin 8 mg	Placebo	Melatonin	Placebo	9	9	17	17
Roth et al. 2006	Melatonin 4 mg	Melatonin 8 mg
Smits et al. 2001	melatonin	placebo	Melatonin	Placebo	19	different data for every Var	19	different data for every Var
Tan et al. 2016	exercise	WL	Exercise	Waiting list	24	24	21	21
van Geijlswijk et al. 2010	Melatonin 0.05 mg/kg	Placebo			17	14	17	15
van Geijlswijk et al. 2010	Melatonin 0.1 mg/kg	Placebo			19	16	17	15
van Geijlswijk et al. 2010	Melatonin 0.15 mg/kg	Placebo	Melatonin	Placebo	19	17	17	15
van Geijlswijk et al. 2010	Melatonin 0.05 mg/kg	Melatonin 0.1 mg/kg			17	14	17	14
van Geijlswijk et al. 2010	Melatonin 0.1 mg/kg	Melatonin 0.15 mg/kg			19	16	19	16
van Geijlswijk et al. 2010	Melatonin 0.05 mg/kg	Melatonin 0.15 mg/kg			19	17	19	17
Wade et al. 2007	Melatonin	Placebo	Melatonin	Placebo	177	169	177	165
Wang-Weigand et al. 2011	Melatonin	Placebo	Melatonin	Placebo	274	212	278	229
Zammit et al. 2007	Melatonin 8 mg	Placebo			139	139	131	131
Zammit et al. 2007	Melatonin 16 mg	Placebo	Melatonin	Placebo	135	135	131	131
Zammit et al. 2007	Melatonin 8 mg	Melatonin 16 mg			139	139	135	135

## Sheet: SF36 mental
Study	Inscai_Treatment (CAI)	Control_Intervention (CON)	Label_CAI	Label_CON	CAI_N_pre	CAI_N_post	CON_N_pre	CON_N_post	CAI_Score_m_pre	CAI_Score_sd_pre	CON_Score_m_pre	CON_Score_sd_pre	CAI_Score_m_post	CAI_Score_sd_post	CON_Score_m_post	CON_Score_sd_post	Score_other_indices
Afonso et al. 2012	Yoga	Control - Calcium	Meditative movement therapies	Placebo	24	15	16	15
Afonso et al. 2012	Yoga	Stretching			24	15	21	14
Afonso et al. 2012	Stretching	Control - Calcium			21	14	16	15
Cornu et al. 2010	polyunsaturated fatty acids and Humulus lupulus extract	placebo	Dietary suplements	Placebo	51	50	50	49
Cortesi et al. 2012	CBT	placebo			34	34	32	32
Cortesi et al. 2012	controlled-release melatonin	placebo	Melatonin	Placebo	34	34	32	32
Cortesi et al. 2012	CBT plus CR-Melatonin	placebo			34	34	33	33
Cortesi et al. 2012	CBT	controlled-release melatonin
Cortesi et al. 2012	CBT	CBT plus CR-Melatonin
Cortesi et al. 2012	controlled-release melatonin	CBT plus CR-Melatonin
Dorn et al. 2000	baldrian	oxazepam
Friedman et al. 2009	bright morning light	dim morning light	Light exposure	Placebo	19	19	7	7	51.5	8.2	49.7	8.7	55.7	5.5	53.9	4.3
Friedman et al. 2009	bright morning light	dim evening light			19	19	7	7	51.5	8.2	51.8	5.4	55.7	5.5	54	4.2
Friedman et al. 2009	bright evening light	dim morning light			18	18	7	7	52.7	8.8	49.7	8.7	55.4	10.3	53.9	4.3
Friedman et al. 2009	bright evening light	dim evening light			18	18	7	7	52.7	8.8	51.8	5.4	55.4	10.3	54	4.2
Gringras et al. 2012	melatonin	placebo	Melatonin	Placebo	51	51	59	59
Gringras et al. 2017	Melatonin	Placebo	Melatonin	Placebo	60	58	65	61
Hartescu et al. 2015	physical activity (brisk walking)	usual lifestyle/ wearing a physical activity-monitoring device	Exercise	Waiting list	20	17	21	18
Irwin et al. 2014	Thai Chi	CBT			48	40	50	48
Irwin et al. 2014	Thai Chi	Sleep seminar	Meditative movement therapies	Placebo	48	40	25	24
Irwin et al. 2014	CBT	Sleep seminar			50	48	25	24
Irvin et al. 2017*	Thai Chi	CBT-I	Meditative movement therapies	CBT-I	45	45	45	45
Jiang et al. 2013	rTMS	Psychotherapy	rTMS	CBT-I	40	40	40	40
Jiang et al. 2013	Medication	Psychotherapy			40	40	40	40
Jiang et al. 2013	rTMS	Medication			40	40	40	40
Lack et al. 2007	bright light	dim light	Light exposure	Placebo	8	8	8	8
Luthringer et al. 2009	PRM (Circadin, Neurim Pharmaceuticals)	placebo	Melatonin	Placebo	20	20	20	20
Mayer et al. 2009	ramelton	placebo	Melatonin	Placebo	227	159	224	176
Morin et al.2005	Valerian Hops	placebo	Natural herbal pharmacotherapies	Placebo	68	59	72	64	48.75	10.47	48.22	8.56	49.28	9.55	48.29	9.37
Morin et al.2005	Diphenhydramine	placebo			70	60	72	64	48.25	10.01	48.22	8.56	49.21	8.24	48.29	9.37
Morin et al.2005	Valerian Hops	Diphenhydramine			68	59	70	60	48.75	10.47	48.25	10.01	49.28	9.55	49.21	8.24
Ong et al. 2014	mindfulness meditation	self-monitoring	Meditative movement therapies	Waiting list	19	19	16	16
Ong et al. 2014	mindfulness-based therapy for insomnia	self-monitoring			19	19	16	16
Ong et al. 2014	mindfulness meditation	self-monitoring			19	19	16	16
Ong et al. 2014	mindfulness-based therapy for insomnia	self-monitoring			19	19	16	16
Ong et al. 2014	mindfulness meditation	self-monitoring			19	19	16	16
Ong et al. 2014	mindfulness-based therapy for insomnia	self-monitoring			19	19	16	16
Ong et al. 2014	mindfulness meditation	mindfulness-based therapy for insomnia
Palmieri et al. 2017	herbal compound	Placebo	Natural herbal pharmacotherapies	Placebo	60	60	60	60
Passos et al. 2010	Moderate-intensity Aerobic Exercise	no exercise			12	12	12	12
Passos et al. 2010	High-intensity Aerobic Exercise	no exercise	Exercise	Waiting list
Passos et al. 2010	Moderate-intensity Resistance Exercise	no exercise
Passos et al. 2010	Moderate-intensity Aerobic Exercise	High-intensity Aerobic Exercise
Passos et al. 2010	High-intensity Aerobic Exercise	Moderate-intensity Resistance Exercise
Passos et al. 2010	Moderate-intensity Aerobic Exercise	Moderate-intensity Resistance Exercise
Poyares et al. 2002	valerian	placebo	Natural herbal pharmacotherapies	Placebo	10	9	10	9
Reid et al 2010	exercise	non-physical activity	Exercise	Waiting list	10	10	7	7	79.6	10.41	84	8.64	88	7.3	82.86	9.72
Rodenbeck et al.	Baldrian-Hopfen	placebo	Natural herbal pharmacotherapies	Placebo
Rondanelli et al. 2011	melatonin, Zn, Mg	placebo	Melatonin	Placebo	22	22	21	21	49.5	10	47.8	10.4	51.53	1.05869	47.82	1.16584
Roth et al. 2006	Melatonin 4 mg	Placebo
Roth et al. 2006	Melatonin 8 mg	Placebo	Melatonin	Placebo	Melatonin	Placebo
Roth et al. 2006	Melatonin 4 mg	Melatonin 8 mg
Smits et al. 2001	melatonin	placebo	Melatonin	Placebo	12		13
Tan et al. 2016	exercise	WL	Exercise	Waiting list	24	24	21	21
van Geijlswijk et al. 2010	Melatonin 0.05 mg/kg	Placebo			17	14	17	15
van Geijlswijk et al. 2010	Melatonin 0.1 mg/kg	Placebo			19	16	17	15
van Geijlswijk et al. 2010	Melatonin 0.15 mg/kg	Placebo	Melatonin	Placebo	19	17	17	15
van Geijlswijk et al. 2010	Melatonin 0.05 mg/kg	Melatonin 0.1 mg/kg			17	14	17	14
van Geijlswijk et al. 2010	Melatonin 0.1 mg/kg	Melatonin 0.15 mg/kg			19	16	19	16
van Geijlswijk et al. 2010	Melatonin 0.05 mg/kg	Melatonin 0.15 mg/kg			19	17	19	17
Wade et al. 2007	Melatonin	Placebo	Melatonin	Placebo	177	169	177	165
Wang-Weigand et al. 2011	Melatonin	Placebo	Melatonin	Placebo	274	212	278	229
Zammit et al. 2007	Melatonin 8 mg	Placebo			139	139	131	131
Zammit et al. 2007	Melatonin 16 mg	Placebo	Melatonin	Placebo	135	135	131	131
Zammit et al. 2007	Melatonin 8 mg	Melatonin 16 mg			139	139	135	135

## Sheet: BDI
Study	Inscai_Treatment (CAI)	Control_Intervention (CON)	Label_CAI	Label_CON	CAI_N_pre	CAI_N_post	CON_N_pre	CON_N_post	CAI_Depression_m_pre	CAI_Depression_sd_pre	CON_Depression_m_pre	CON_Depression_sd_pre	CAI_Depression_m_post	CAI_Depression_sd_post	CON_Depression_m_post	CON_Depression_sd_post	Depression_other_indices
Afonso et al. 2012	Yoga	Control - Calcium	Meditative movement therapies	Placebo	24	15	16	15	15.1	9.79796	16.8	8	11	7.35867	14.8	7.35867
Afonso et al. 2012	Yoga	Stretching			24	15	21	14	15.1	2	12.4	2.1	11	1.9	10.9	1.9
Afonso et al. 2012	Stretching	Control - Calcium			21	14	16	15	12.4	2.1	16.8	2	10.9	1.9	14.8	1.9
Cornu et al. 2010	polyunsaturated fatty acids and Humulus lupulus extract	placebo	Dietary suplements	Placebo	51	50	50	49
Cortesi et al. 2012	CBT	placebo			34	34	32	32
Cortesi et al. 2012	Melatonin	Placebo	Melatonin	Placebo
Cortesi et al. 2012	CBT plus CR-Melatonin	Placebo
Cortesi et al. 2012	CBT	Melatonin
Cortesi et al. 2012	CBT	CBT plus Melatonin
Cortesi et al. 2012	Melatonin	CBT plus Melatonin
Dorn et al. 2000	baldrian	oxazepam
Friedman et al. 2009	bright morning light	dim evening light	Light exposure	Placebo	19	19	7	7
Friedman et al. 2009	bright evening light	dim evening light			17	17	7	7
Friedman et al. 2009	bright evening light	dim morning light			17	17	7	7
Friedman et al. 2009	dim morning light	bright evening light
Gringras et al. 2012	melatonin	placebo	Melatonin	Placebo	51	51	59	59
Gringras et al. 2017	Melatonin	Placebo	Melatonin	Placebo	60	58	65	61
Hartescu et al. 2015	physical activity (brisk walking)	usual lifestyle/ wearing a physical activity-monitoring device	Exercise	Waiting list	20	17	21	19	10.75	6.13	12.95	6.84	6.4	4.44	14.26	9.26
Irwin et al. 2014	Thai Chi	CBT			48	40	50	48
Irwin et al. 2014	Thai Chi	Sleep seminar	Meditative movement therapies	Placebo	48	40	25	24
Irwin et al. 2014	CBT	Sleep seminar			50	48	25	24
Irvin et al. 2017	Thai Chi	CBT-I	Meditative movement therapies	CBT-I	45	45	45	45
Jiang et al. 2013	rTMS	Psychotherapy	rTMS	CBT-I	40	40	40	40
Jiang et al. 2013	Medication	Psychotherapy			40	40	40	40
Jiang et al. 2013	rTMS	Medication			40	40	40	40
Lack et al. 2007	bright light	dim light	Light exposure	Placebo	8	8	8	8
Luthringer et al. 2009	PRM (Circadin, Neurim Pharmaceuticals)	placebo	Melatonin	Placebo	20	20	20	20
Mayer et al. 2009	ramelton	placebo	Melatonin	Placebo	227	159	224	176
Morin et al.2005	Valerian Hops	placebo	Natural herbal pharmacotherapies	Placebo	68	59	72	65
Morin et al.2005	Diphenhydramine	placebo			70	60	72	65
Morin et al.2005	Valerian Hops	Diphenhydramine			69	59	70	60
Ong et al. 2014	mindfulness meditation for stress	self-monitoring	Meditative movement therapies	Waiting list	19	19	16	16
Ong et al. 2014	mindfulness-based therapy for insomnia	self-monitoring			19	19	16	16
Ong et al. 2014	mindfulness meditation	mindfulness-based therapy for insomnia
Ong et al. 2018	Mindfulness-Based Stress Reduction (MBSR)	self monitoring	Meditative movement therapies	Placebo	19	13	16	16	9.38	5.78	7.36	5.26	7.23	6.02	7.44	5.5
Palmieri et al. 2017	herbal compound	Placebo	Natural herbal pharmacotherapies	Placebo	60	60	60	60
Passos et al. 2010	Moderate-intensity Aerobic Exercise	no exercise			12	12	12	12
Passos et al. 2010	High-intensity Aerobic Exercise	no exercise	Exercise	Waiting list	12	12	12	12
Passos et al. 2010	Moderate-intensity Resistance Exercise	no exercise			12	12	12	12
Passos et al. 2010	Moderate-intensity Aerobic Exercise	High-intensity Aerobic Exercise			12	12	12	12
Passos et al. 2010	High-intensity Aerobic Exercise	Moderate-intensity Resistance Exercise			12	12	12	12
Passos et al. 2010	Moderate-intensity Aerobic Exercise	Moderate-intensity Resistance Exercise			12	12	12	12
Poyares et al. 2002	valerian	placebo	Natural herbal pharmacotherapies	Placebo	10	9	10	9
Reid et al. 2010	exercise	non-physical activity	Exercise	Waiting list
Rodenbeck et al.	Baldrian-Hopfen	placebo	Natural herbal pharmacotherapies	Placebo
Rondanelli et al. 2011	melatonin, Zn, Mg	placebo	Melatonin	Placebo	22	22	21	21
Roth et al. 2006	Melatonin	Placebo	Melatonin	Placebo
Smits et al. 2001	melatonin	placebo	Melatonin	Placebo	12		13
Tan et al. 2016	exercise	WL	Exercise	WL	24	24	21	21
van Geijlswijk et al. 2010	Melatonin 0.05 mg/kg	Placebo			17	14	17	15
van Geijlswijk et al. 2010	Melatonin 0.1 mg/kg	Placebo			19	16	17	15
van Geijlswijk et al. 2010	Melatonin 0.15 mg/kg	Placebo	Melatonin	Placebo	19	17	17	15
van Geijlswijk et al. 2010	Melatonin 0.05 mg/kg	Melatonin 0.1 mg/kg			17	14	17	14
van Geijlswijk et al. 2010	Melatonin 0.1 mg/kg	Melatonin 0.15 mg/kg			19	16	19	16
van Geijlswijk et al. 2010	Melatonin 0.05 mg/kg	Melatonin 0.15 mg/kg			19	17	19	17
Wade et al. 2007	Melatonin	Placebo	Melatonin	Placebo	177	169	177	165
Wang-Weigand et al. 2011	Melatonin	Placebo	Melatonin	Placebo	274	212	278	229
Zammit et al. 2007	Melatonin 8 mg	Placebo			139	139	131	131
Zammit et al. 2007	Melatonin 16 mg	Placebo	Melatonin	Placebo	135	135	131	131
Zammit et al. 2007	Melatonin 8 mg	Melatonin 16 mg			139	139	135	135

[truncated: 19 more sheets: BAI, LEEDS_total score, LEEDS_quality of sleep, CSHQ_sleep anxiety, CSHQ_sleepiness, CSHQ_Sleep onset delay, CSHQ_night wakings, SF_B Schlafqualität, SF_B Erholtsein nach dem schlaf, HADS_total score, Composite sleep disturbance ind, Pediatric QoL Index, MDFSI-Fatigue, Fatigue Severity Scale, STAI_trait, STAI_state, Sleep anticipatory anxiety q, Presleep arousal scale, legend]
