# Supplementary material for: A Systematic Review and Network Meta-Analysis of Randomized Controlled Trials Evaluating the Evidence Base of Melatonin, Light Exposure, Exercise, and Complementary and Alternative Medicine for Patients with Insomnia Disorder
Source: J Clin Med. 2020 Jun 22;9(6):1949. doi: 10.3390/jcm9061949 (PMC7356922; doi:10.3390/jcm9061949)
Supplement: Supplementary file 1 [file jcm-09-01949-s001.zip › jcm-827728-supplementary/S3_Bias assesement.xlsx]

## Sheet: Tabelle1
Author, year	Outcome assessed	Selection bias Randomisation	Reasons	Selection bias Allocation concealment (up to the point of assignment)	Reasons	Performance bias blinding (participants and personnel)	Reasons	Detection bias blinding (outcomes)	Reasons	Attrition bias Incomplete outcome data	Reasons	Reporting bias selective reporting	Reasons	Other comments
Alfonso et al. 2012	Insomnia symptoms measured by Insomnia Severity Index	Unclear	Authors do not describe randomization process and method used. See p.187 "They were then selected based on the inclusion/exclusion criteria and randomly assigned to groups."	Unclear	No information on allocation concealment.	Low risk	Participants and personnel were not blinded to the intervention (hardly possible due to intervention nature). There is no information on whether there were deviations from intended intervention.	Unclear	No information.	Unclear	Attrition rates and reasons are carefully described. Though attrition rates are high in experimental and comparison groups (higher than 30%), but not in the control group.	High risk	Reported outcome data are likely to have been selected on the basis of the results, from multiple analyses of the data. Authors mention PSG measures, but they are not reported because outcomes are not significant (p.190). No study protocol is available.
Cornu et al. 2010	Sleep parameters and sleep quality measured by actigraphy, sleep diaries and questionnaires	Unclear	To little information is provided on randomization process. If researchers were aware of the block's sizes, they might be able to predict and therefore influence allocation to the groups. It is not clear if blocks got random sizes. See p. 2. "A permuted-block algorithm was used for randomization."	Unclear	Concealment was performed by the 3d party which is preferable but it is still unclear how it was done. See p.2. "Concealed allocation was performed by the coordination centre…"	Unclear	Authors define the trial as double blinded but provide no information on how blinding was implemented.	Unclear	No information.	Low risk	Detailed information on attrition rates is reported and statistical control for it.	Low risk	Trial protocol was registered. Primary and secondary results were all reported as it was stated in study protocol. Two methods were used for dealing with missing data and results for both were reported.
Cortesi et al. 2012	Sleep parameters and sleep quality measured by actigraphy and questionnaires	Low risk	See p.702. "Randomisation was performed using a computer-generated schedule independent of treatment personnel."	Unclear	No information on how concealment was implemented. See p.702. "Subjects in the melatonin and placebo groups did not know they were receiving active therapy, nor did their clinicians."	Low risk	Participants were blind as to whether they were in the Placebo or Melatonin treatments. See p. 703" As with melatonin, the placebo was made in the identical formulation, and there were no differences in appearance, smell or flavour between the active and inactive pills." Potentially participants in placebo group (due to higher attrition, no effect) were aware of the treatment. Participants in the…	Unclear	No information.	Unclear	Per protocol analysis. Attrition rates are higher than 10% with uneven distribution between the groups.	Unclear	Trail registration could not be found.
D’Aurea et al. 2019	ACT	Low risk	P.52 "The available patients were randomly allocated into resistance exercise or stretching, using the RANDBET WEEN function (1:1 basis) in Microsoft Excel®."	Unclear	No information on allocation concealment.	Low risk	Open label study.	Unclear	No information.	Low risk	Attrition rates and reasons are carefully described and are low.	Low risk	Trial protocol was registered. Primary and secondary results were all reported as it was stated in study protocol.
Dorn 2000	Insomnia symptoms measured by self reported measure	Low risk	A random sequence of numbers was used for randomization. See p. 81 "Mittels einer Zufallszahlentabelle wurde jeder fortlaufenden Patientennummer entweder das Prüfpräparat oder das Referenzpräparat zugewiesen. Die Patienten wurden in der Reihenfolge ihres Vorsprechens in den Praxen in die Studie eingeschlossen. Die Randomisierungsliste wurde dem Hersteller der Arzneimittelverpackung, dem Leiter de…	Unclear	No clear information on allocation concealment is provided, so we could not rate this paper as high or low risk.	Unclear	It is unclear how substances were distributed between groups and if they were sequentially numbered. See p.81 "Die Prüfmuster beider Substanzen unterschieden sich weder in Form, Farbe, Größe noch Geruch. Sie waren einheitlich verpackt und wurden dem Prüfarzt entsprechend kodiert zur Verfügung gestellt."	Unclear	No information.	Unclear	Outcome data were not available for all, or nearly all, randomized participants (14% of drop-outs). No information provided on statistical methods used to deal with missing data. Per protocol analysis.	Unclear	There is not enough information to give "Low risk" assessment. Outcomes are presented as a change to the baseline. Authors do not provide means an SD upon request.
Friedman et al. 2009	Sleep parameters and sleep quality measured by actigraphy, polysomnography and questionnaires	Low risk	The randomisation method used in this study should produce comparable groups, and can thus be considered valid. See p.4 "Participants were randomly assigned, using a modification of the Efron procedure, in a ratio of 2 to 1 into a bright (2) or dim (1) treatment condition. Morning and evening exposure were evenly divided within each of the conditions."	Unclear	No information on allocation concealment.	Low risk	The nature of treatment doesn't allow to keep any side blind to it. See p.4 The therapist, of necessity, was not blinded to participants' treatment assignments but was blind to their treatment responses on outcome measures. Adherence to each morning or evening exposure was graded binomially by qualitatively comparing the light readings on the Actiwatch-L during the time of the scheduled experimen…	Low risk	See p.5 "An experienced sleep technologist, blinded to condition, determined sleep stage variables by visual scoring of the polygraph records according to the conventions established in the Rechtschaffen and Kales manual."	Unclear	Dropout rate reached 16% of total assigned. No information on reasons for drop-outs and their distribution. Per protocol analysis was performed, no information on methods of missing data replacement was reported. See p.8. "Dropouts were the same as completing participants on background characteristics, except that drop-outs reported slightly better self-rated health (3.8 ± 0.2 versus 3.3 ± 0.3; p…	Unclear	Study protocol could not been found.
Garcia et al. 2018	Self reported sleep quality and objective sleep parameters	Low risk	Some random component was used for allocation, thought not optimal one. See p. 4 "...random draw in which each volunteer took a piece of paper marked ‘‘control’’ or ‘‘intervention’’ from a box was used…"	Unclear	No information on allocation concealment.	Low risk	Open label study.	Low risk	See page 6 "An experienced technician performed the PSG sleep staging and respiratory events scoring and was totally blind to the study."	Low risk	Attrition rates and reasons are carefully described and are low. Intention-to-treat analysis was performed. P. 3 "Data analyses were performed based on the intent-to-treat (ITT) principle using last observation carried forward (LOCF), with no imputation for missing data for the five participants who did not provide data at the end of the treatment period. There is no difference in the results wit…	Low risk	The trial protocol was registered. Primary and secondary results were all reported as it was stated in study protocol.
Garland et al. 2014	Self reported sleep quality and objective sleep parameters	Low risk	See p. 2 "Block random assignment was performed using a computer-based random assignment program with a 1:1 allocation ratio. Midpoint in the trial, the allocation ratio was adjusted to 2:1 to compensate for differential attrition in the MBSR group. "	Low risk	See p.2 "The random allocation sequence was recorded on sequentially numbered, opaque, sealed, and stapled envelopes."	Low risk	See p.2 "The primary investigators were kept blind to allocation, and patients remained blind to the study hypotheses and the content of the other treatment group through the duration of their participation."	Unclear	No information is provided on blinding to outcomes.	High risk	Attrition is high in intervention group. Both ITT and PP analysis are conducted and reported. Authors suggest higher attrition rates in experimental group occurred due to participant preferences, so not completely at random therefore a sensitivity analysis was necessary, but it is not reported.	Low risk	The trial protocol was registered. Primary and secondary results were all reported as it was stated in study protocol.
Gringras et al. 2012	Sleep parameters and sleep quality measured by sleep diaries and questionnaires	Low risk	See p.2 "The trial statistician generated randomisation lists in Stata (release 9, College Station, TX) in a 1:1 ratio using block randomisation with random variable block lengths of two and four stratified by centre. The statistician had no further access until determination of the analysis population."	Low risk	P. 2 "The placebo capsules and contents were identical in internal and external appearance. Treatment packs were numbered sequentially and dispensed by the pharmacy of each site. Treatment packs held enough drugs for the 12 week period and allowed for potential dose escalation."	Low risk	P. 2 "The placebo capsules and contents were identical in internal and external appearance. … All trial staff and participants were blind to treatment allocation throughout the trial."	Unclear	No information on blinding to outcomes provided.	Low risk	Attrition is comparable between the groups. Some missing data occurred due to technical reasons. Statistical methods were applied to control the effect of missing data on outcome. See p.3. "The trial was originally designed with two primary outcomes: total sleep time according to the sleep diary and sleep onset latency measured with actigraphy. During trial recruitment we observed high rates of m…	Unclear	Registered trail protocol couldn't be found. The search with provided registry number was not successful.
Gringras et al. 2017	Sleep parameters measured by parents report	Low risk	Patients were "randomly assigned (1:1) via permuted block randomization (block size of 4) using an electronic clinical record form (eCRF) system" (p. 949)	Unclear	No information on allocation concealment.	Unclear	It is unclear if study personnel was blinded to treatment allocation. P. 949 Placebo minitablets were identical in appearance and formulation to PedPRM minitablets, without melatonin.	Unclear	No information.	High risk	Some concerns on pre-selection. It is unclear why 142 of 267 totally enrolled participants were not randomized. If we consider all enrolled participants, then attrition rates are extremely high. If we conceder only those who were randomised than the distribution of drop outs is uneven between the groups with doubled number in control group. No sensitivity analysis was performed. Some outcomes cal…	Low risk	Study protocol was registered and all planned statistical analysis were conducted and reported.
Gross et al. 2011	Self reported sleep quality	Low risk	A random component was used in the sequence generation process - computer-generated random numbers and it is unlikely that the allocation could be predicted. See page 3: "This was a 2-group randomized, controlled pilot study. Patients were stratified by gender, and then randomized 2:1 to MBSR (n=20) or pharmacotherapy (PCT, n=10) using computer-generated randomization schedules with small randoml…	Unclear	No information on allocation concealment.	Low risk	Due to the nature of the experimental treatment and the chosen comparison group it was impossible to mask the allocation from the personnel and the participants.	Unclear	No information.	Low risk	Attrition rate are low and reported. See p.6 "For all efficacy analyses, 3 patients were omitted: 1 patient randomized to PCT who refused to take the study medication; 1 patient who withdrew after randomization to MBSR, failing to return baseline data and without attending any intervention sessions; and 1 patient who attended only 4 MBSR classes (attendance at 5 or more classes is the benchmark f…	Low risk	There is clear from the trial protocol that all reported results for the outcome domain correspond to all intended analyses.
Hartescu et al. 2015	Sleep quality as measured by Insomnia severity Index and Epworth Sleepiness Scale	Low risk	Random component was used in the sequence generation process and a person performing randomization was not involved in the study. P.527 "After providing informed consent, participants were randomized to a moderate-intensity physical activity condition, or a wait-list control condition. The algorithm for randomization used the random permuted block procedure (blocks of four), and was stratified by…	Unclear	No information on allocation concealment.	Low risk	Open label study.	Unclear	No information.	Low risk	Drop out rates are small (less than 10%) and comparable between the groups. Reasons for drop outs are carefully reported. Necessary statistical methods used to asses missing data. See p. "Logistic regression was employed to see whether key variables at baseline predicted ‘messiness’ of data at subsequent follow-up time of 6 months. Predictive relationships were examined between these adherence ca…	Unclear	Study protocol is not mentioned and could not be found.
Hartescu et al. 2019	Insomnia symptoms measured by Insomnia Severity Index	Unclear	Insufficient information on randomization See p. 3 "Participants (N = 41, 30 females; mean age = 59.80 years) were randomized to the exercise intervention (n = 20) or the wait-list control (n = 21) groups, stratified by age and gender."	Unclear	No information on allocation concealment.	Low risk	Open label study.	Unclear	No information.	Low risk	p. 5 "For the clinical outcome assessments, bias analyses were conducted for missing data from participants who were randomized, but dropped out before the first follow-up period. Where these analyses indicated that missing data biased the outcomes of the trial, multiple imputation or last observation carried forward methods were employed. For participants who completed performance tests at basel…	Unclear	Study protocol is not mentioned and could not be found.
Huang et al. 2018	Sleep quality assessed with PSQI	Unclear	No information on randomization and allocation concealment.	Unclear	No information on randomization and allocation concealment.	Low risk	Sham procedure was used in control group, so it is very likely that they remained unaware of the allocation during the trial. Personnel could be aware of the type of the procedure, but we think there were no deviations from intended intervention arose because of the experimental context. See p. 11 "The sham coil looks, sounds and feels the same as an active coil, both to the subject and operator,…	Low risk	p. 9 "All assessments were completed by trained research assistants, who were blind to whether the patients were receiving active or sham treatments."	Low risk	All allocated participants completed the trial.	Unclear	Study protocol is not mentioned and could not be found.
Irwin et al. 2014	Self reported sleep parameters	Low risk	The size of blocks might not been concealed properly. "The randomization sequence was generated via computerized random number generator prior the start of the trial in blocks of 3 conditions (CBT: TCC: SS; 2:2:1). Blocks of 7-10 participants were used to ensure that allocated treatment groups were filled within 1 to 2 months of participant assessment. Once groups of 7-10 participants were accrue…	Low risk	P. 1545: "To maintain allocation concealment, none of the research staff who assessed subjects or enrolled participants had access to the randomization list; staff were specifically told that simple randomization was being used such that any of the 3 treatments was possible for each group assignment. In addition, the individual (RO), who managed the randomization list, never interacted with any p…	Low risk	Open label study.	Low risk	Outcome assessors were unaware of group assignments. See p. 1544 "The primary outcome was remission of insomnia diagnosis by DSM-IV-TR criteria using a structured interview and checklist, performed by the study psychiatrist (MRI) who was blind to group assignment. and p. 1545 "Outcome assessors were unaware of group assignments."	High risk	See p. 1546: "Tests of the continuous data suggested missing values fit the MCAR assumption (χ2(486) = 523.1; P = 0.12) though EM estimates and the results regarding non-completers above suggest a slight bias toward those not completing the trial to have poorer outcomes."	Low risk	The trial was analysed in accordance with a pre-specified plan (ClinicalTrials.gov, NCT00280020) that was published before all outcome data were available for analysis. Versions for 2006 and 2008 have some differences in some points but we assume these are not critical.
Irvin et al. 2017	Sleep parameters and sleep quality measured by sleep diaries, polysomnography and questionnaires	Low risk	P. 2659 "Random assignment sequence was generated via a computerized random number generator in blocks of 7 to 10 participants in TCC and CBT-I (1:1) by R.O., who did not view participant data before allocation."	Low risk	P. 2659 "To maintain concealment, no research staff had access to allocation sequence, which was recorded on sequentially numbered, opaque, and sealed envelopes."	Low risk	P.2659 "The study was advertised as a research study to evaluate whether one or another insomnia treatment would improve insomnia, and participants remained blind to hypotheses and the content of the other treatment group through study duration. Use of a modified blind-to-treatment protocol- that is, partial blinding-is thought to reduce selection bias that is frequently associated with trials of…	Low risk	P. 2659 "Investigators and outcome assessors were blinded to allocation."	Unclear	Attrition rates are low but distributed uneven between the groups with greater numbers in Thai Chi group.	Low risk	Study protocol was registered and all planned statistical analysis were conducted and reported.
James et al. 2019	Sleep parameters measured by sleep diaries and insomnia symptoms as measured by Insomnia severity index	Low risk	A random component was used in the sequence generation process however block randomization with fixed size of blocks is not optimal for randomization. See pp. 6-7: "Randomization: Intervention (IH) or comparator (placebo) was allocated per randomization chart generated by using the StatTrek random number generator. The chart was generated using restricted 6 blocks of size 10 (6 × 10 = 60) to main…	Low risk	See p. 7. "Blinding: The treating homeopaths, who were also the outcome assessors and the patients, were kept unaware (blinded/masked) of the generated allocation codes all through the study. Confidentiality of random-number generation and code allocation was maintained strictly and the people involved were not allowed to influence the study in any ways. The randomization chart was available conf…	Low risk	See p. 7. "Blinding: The treating homeopaths, who were also the outcome assessors and the patients, were kept unaware (blinded/masked) of the generated allocation codes all through the study. (...) The randomization chart was available confidentially only with the pharmacist, who was responsible for dispensing of either placebo or medicine, identical in appearance, to the patients according to th…	Low risk	See p.7. "Unblinding or breaking of the codes was done after the study had been completed and the database was frozen."	Low risk	Attrition rates are low. See p. 8 "After 3 months of intervention, outcome data was recorded again. During course of treatment, 5 dropped out (2 in verum and 3 in control); 55 completed the trial. (Fig. 1)"	Unclear	Study protocol is mentioned but could not be found (unpublished).
Jiang et al. 2013	Sleep parameters measured by polysomnography	Unclear	Insufficient amount of information in randomization is provided to make a judgment. See p. 170 "Patients were randomly assigned to one of the three study groups: rTMS treatment group, medication treatment group, and psychotherapy group."	Unclear	No information on allocation concealment.	Low risk	Open label study.	Low risk	See p.170 "PSQI was measured before and after treatment by a senior psychiatric physician who was blinded to the experimental design." and "Polysomnography evaluations were performed by a technician who was blinded to the experimental design."	Unclear	No information on drop out rates is reported.	Unclear	Study protocol is not mentioned and could not be found.	The study was sponsored by Neurim Pharmaceuticals (p. 248).
Lack et al. 2007	Sleep parameters and sleep quality measured by polysomnography and questionnaires	Unclear	No information is provided on randomization and allocation concealment. There were considerable imbalances at baseline in outcome measure data between the groups. See p.178 "Although the assignment to the two treatment groups was random, there was almost 1 h difference (although it was not statistically significant) between the groups in pre-treatment melatonin onset."	Unclear	No information on allocation concealment.	Low risk	We are not sure if it was possible to keep participants blind to condition. (Light was white for treatment and red for controls). "To keep the primary researcher blind to the participants' condition, the participants collected and returned their light box to an independent researcher (p. 175). It is impossible to rule out the possibility that participants may have searched the internet for inform…	Unclear	No information.	Low risk	Only one person discontinued the trial after randomisation which is too small to influence the outcome. See p. 174 "Of the 20 respondents who met the criteria, three declined to participate further for personal reasons and one had difficulties complying with instructions during the first treatment week."	High risk	Study protocol is not mentioned and could not been found. Also authors do not report all measured outcomes. See p. 176 "The average correlations between the diary and actigraphy estimations of sleep parameters were 0.8. Consequently, only the more objective actigraphy sleep parameters will be reported here."
Lam et al. 2018	Sleep parameters measured by sleep diaries and insomnia symptoms as measured by Insomnia severity index	Low risk	A random component was used in the sequence generation and randomization was performed by third party. See p. 10 "..were randomly assigned to either hypnotherapy with disease-specific suggestions or hypnotherapy using generic suggestions in a 1:1 ratio by an independent administrator using a computer-generated list of numbers."	Unclear	No information on allocation concealment.	Low risk	See p. 10. "Due to the nature of the intervention, it was not possible to blind the therapist in this study." However participant were kept blind to allocation.	Low risk	See p. 10. "Due to the nature of the intervention, it was not possible to blind the therapist in this study. The questionnaires and sleep diary data were managed by independent assistants who were blind to group allocation."	Low risk	Drop-out rates are low (10%) and evenly distributed among the groups.	Unclear	Study protocol was registered whoever we could not find the initial protocol where statistical analysis were described.
Luthringer et al. 2009	Sleep parameters and sleep quality measured by polysomnography and questionnaires	Unclear	No information is provided on randomization and allocation concealment.	Unclear	No information on allocation concealment.	Unclear	Too little information. See p. 241 "...placebo tablets of identical appearance, given orally as one tablet per day 2 h before bedtime. "	Unclear	No information.	Low risk	See p. 242 "The statistical analysis of efficacy (PSG, Leeds battery and LSEQ) were based on the full-analysis set (consisting of all randomized patients who took at least one dose of double-blind study medication and who had at least one valid post-baseline PSG assessment using observed cases, e.g. 40 patients, 20 patient per treatment group).	Unclear	Study protocol is not mentioned and could not be found.	Study was sponsored by a pharmaceutical company. The first author is an employee of FORENAP Pharma.
Mayer et al. 2009	Sleep parameters and sleep quality measured by polysomnography and questionnaires	Unclear	No information is provided on randomization and allocation concealment.	Unclear	No information on allocation concealment.	Unclear	No information on blinding measures.	Unclear	No information.	High risk	Attrition rates in both groups are over 20% which is sufficiently large for the potential impact on the estimated effect of intervention and potentially could influence the outcome. Drop -out reasons are carefully reported. To our opinion such reasons as adverse events, luck of efficacy and withdrawal of consent could be related to true outcome value specially when blinding to assignment was not …	Unclear	Study protocol is not mentioned and could not be found.	Study was sponsored by a pharmaceutical company. The first author is an employee of FORENAP Pharma.
Morin et al.2005	Sleep parameters and sleep quality measured by sleep diaries and questionnaires	Unclear	No information is provided on randomization and allocation concealment.	Unclear	No information on allocation concealment.	Unclear	No information on blinding measures.	Unclear	No information. Primary outcome was a subjective measure (SD) so if the allocation was not properly concealed it is highly possible that outcome is effected by the lack of concealment. It was mentioned that "experienced technicians at a central scoring centre (lead investigator's site) blindly scored all PSG scores" (p. 1467).	High risk	Distribution of drop-outs is not even among the groups with higher rates in Diphenhydramine group. Considering side effects that this type of drugs may have, we assume that attrition was dependent on allocation, therefore the risk of bias is high. Authors used "modified" IIT analysis , i.e. considering only those who ended the trail. No use of statistical methods (imputation and sensitivity analy…	Unclear	Study protocol is not mentioned and could not be found.	Study was sponsored by a pharmaceutical company (by SmithKline Beecham).
Ong et al. 2014	Sleep parameters measured by sleep diaries, polysomnography and actigraphy	Low risk	See p. 1554 "Since treatments were intended to be delivered in groups, randomization was conducted in sequential cohorts, with most cohorts consisting of 4 to 6 participants. There were 2 cohorts that only had 2 participants due to a decreased tempo of enrolment. ...Randomization with equal allocation was conducted by a study investigator with no participant contact who blindly selected from 3 se…	Unclear	Not enough information is provided. See p.1554 "Allocation was concealed from the study staff and participants during screening until randomization was completed."	Low risk	Open label study.	Unclear	No information. Primary outcome was a subjective measure (SD, PSAS) and the allocation was not concealed what it possible that the outcome is effected by the allocation to treatment.	Low risk	Attrition rates are low and comparable between the groups. Appropriate statistical analysis were used. See p.1556 "All analyses were conducted on an intent-to-treat basis with no imputation for missing data."	Low risk	Study protocol is published and all planed analysis are reported. No additional or post hock analysis are mentioned.	Study was not sponsored by a pharmaceutical company.
Ong et al. 2018	Sleep parameters measured by ESS	Low risk	See p. 1704. "Randomization was conducted in blocks by a member of the research team with no participant contact who blindly selected from three sequentially numbered containers (for each study arm) without replacement until all study arms were assigned. ... The unit of randomization was a cohort of four to six participants. There were two cohorts that only had two participants due to decreased t…	Unclear	Not enough information is provided. See p.1704 "Allocation was concealed to the study staff and participants during screening until randomization was completed."	Low risk	Open label study.	Unclear	No information.	High risk	Attrition rates are high (21% for the experimental group) and unevenly distributed between the groups. This depends on the small sample sizes.	High risk	Not all measures mentioned in the study protocol are reported in the article. It is not clear if these measures were actually made (ACT, PSG)
Palmieri et al. 2017	Self reported sleep parameters	Unclear	Not enough information on randomisation method. See p. 165 "Subjects were randomized into two branches of 60 persons, each receiving the herbal compound (group A) or placebo (group B) at a dosage of two pills per day 30 minutes before their scheduled bedtime. The participants remained blind to group assignment until all of them completed the trial."	Unclear	Not enough information on concealment to make any judgement.	High risk	Single blind study.	Unclear	No information.	Unclear	No information on drop outs is provided.	Unclear	Trail registration could not be found.	First author has an affiliation to industry. See p. 168 "Professor Giancarlo Palmieri has a role of scientific consultant in Mediolanum Pharmaceutics S.p.a; Cristalfarma belongs to Mediolanum Pharmaceutical Group."
Passos et al. 2010	Sleep parameters measured by sleep diaries and polysomnography	Unclear	No information is provided on randomization.	Unclear	No information is provided on allocation concealment.	Low risk	Open label study.	Unclear	Even though the evaluation of PSG data were masked we can not rate detection bias as low risk due to lack of information on other analysis performed. See p. 271 "The analysis of the events in the polysomnography was carried out by 2 investigators who used international criteria22-24 and were blind to the grouping of the volunteers."	Unclear	No information about drop outs after randomisation.	Unclear	Trail registration could not be found.
Poyares et al. 2002	Sleep parameters measured by polysomnography	Unclear	Not enough information on randomisation method. See p.540 "After completion of withdrawal, subjects were then randomly assigned to a placebo/valerian trial with 50% of the subjects receiving the active ingredient, a concoction of valepotriates called Valmane, and the other half receiving a placebo in a double-blind administration."	Unclear	No information is provided on allocation concealment.	Unclear	No information on blinding measures.	Unclear	No information.	Unclear	No information on drop outs is reported. We could assume that there were no drop outs and that the ITT analysis was performed but without clear information in article we can not rate this domain as low risk. See p. 542 "The subsequent analyses were performed in all 19 insomnia subjects who completed their withdrawal from BZDs."	Unclear	Trail registration could not be found.
Reid et al. 2010	Sleep parameters and sleep quality measured by actigraph and questionnaires	Unclear	Too little information on randomisation method. See p.935 "Participants were randomly assigned to either an aerobic physical activity or non-physical activity intervention group and measurements were collected at baseline and post-treatment (16 weeks)."	Unclear	No information is provided on allocation concealment.	Low risk	Open label study.	Unclear	No information.	High risk	Unproportioned and high drop out rates among study groups. No sensitivity analysis. See p. 935 "Five participants withdrew or were excluded following randomization. The reason given for withdrawal by the four in the non-physical activity group was that they wanted to be in the exercise condition and the one participant from the activity group was withdrawn due to non-compliance." See also p.936 "…	Unclear	Trail registration could not be found.
Rodenbeck et al. 1998	Self reported sleep parameters	Unclear	Not enough information on randomisation method used. See p. 27 "Die Studie wurde als doppelblinder, Placebo-kontrollierter, randomisierter Parallel-Gruppen-Vergleich durchgeführt."	Unclear	No information is provided on allocation concealment.	Unclear	No information on blinding to treatment during the trial.	Unclear	No information.	Unclear	No information on attrition.	Unclear	Trail registration could not be found.
Rondanelli et al. 2011	Sleep parameters and sleep quality measured by actigraph and questionnaires	Low risk	Randomisation is done by the third part and with a random component in it. See p. 86 "Each portion of the same product assigned to each treatment group was labelled with a participant number and code (A or B) according to a block randomization list prepared by an independent statistician. Both preparations were identical in appearance, smell, and taste. Investigators were blinded to the randomiza…	Low risk	Allocation concealment was appropriately done. See p. 86 "Each portion of the same product assigned to each treatment group was labelled with a participant number and code (A or B) according to a block randomization list prepared by an independent statistician. Both preparations were identical in appearance, smell, and taste. Investigators were blinded to the randomization table, code assignments…	Low risk	The study design was "double-blind" (p. 82). "Both preparations were identical in appearance, smell and taste" and the "Investigators were blinded to the randomization table, code assignments and procedure" (p. 86). It can be assumed that all investigators and patients were unaware of assignment to treatment.	Unclear	No information.	Low risk	The trail had zero attrition rates. ITT analysis was used. See p. 87 "None of the participants dropped out of the study, further indicating that the treatment was well tolerated."	Unclear	Study protocol is not mentioned and could not be found.
Roth et al. 2006	Sleep parameters measured by sleep diaries and questionnaires	Unclear	Too little information on randomization.	Unclear	No information is provided on allocation concealment.	Unclear	No information provided.	Unclear	No information provided.	High risk	Attrition rates are high but all carefully reported. No sensitivity analysis. Uneven distribution of drop outs among study groups. We assume such reasons as lack of efficacy, protocol deviations and withdrawal of consent are dependent on group allocation therefore they of high risk of bias. See p. 314 "Of the 829 enrolled patients, 128 patients (15.4%) prematurely discontinued the double-blind tr…	Unclear	Trail registration could not be found.	Study was sponsored by Takeda Pharmaceuticals North America, Inc.
Smits et al. 2001	Sleep parameters measure by actigraphy	Unclear	The size of blocks remained constant witch can compromise randomisation. See p. 87 "Patients were randomized in blocks of 10 to keep possible time effects to a minimum."	Unclear	It is not clear how exactly it is was guaranteed that investigators were unaware of allocation. See p. 87 "All investigators involved in the study were unaware of the treatment allocation. The code was broken when the data of all patients were recorded in the database of the Statistical Package for the Social Sciences (SPSS)."	Unclear	No information provided.	High risk	According to the authors information on group membership was not concealed anymore after data was collected but still not analysed. See p. 87 "Patients were randomized in blocks of 10 to keep possible time effects to a minimum. All investigators involved in the study were unaware of the treatment allocation. The code was broken when the data of all patients were recorded in the database of the St…	High risk	Missing data due to poor complacence went up to 45%. No imputations were made and no sensitivity analysis was conducted. See p. 89 "The parents of five children did not complete the diaries. Eleven children forgot to produce saliva for determining melatonin levels or took by mistake the trial medication at the night at which saliva was collected. Because of technical problems, the actometer data …	Unclear	Trail registration could not be found.
Tan et al. 2016	Self reported sleep parameters	Unclear	Baseline parameters were used for stratification. This method of randomization could not be considered as random. See p. 116 "After the baseline measurements, participants were randomized into the six-month exercise intervention, six-month diet intervention, or control group according to a case-matched computer generated randomization, stratified for age and BMI [12]."	Unclear	No information is provided on allocation concealment.	Low risk	Open label study.	Low risk	See p. 116 "Data were input into the computers for analyses by a research assistant who did not participate in data collection, or in writing this paper. Group information was hidden in data input. All analyses followed the intent-to-treat principle. For participants with missing or incomplete values at six months, the last observed values were used."	Unclear	Drop out rates are low (less than 10%) and comparable between the groups. Drop out reasons are partially reported. ITT analysis is implemented (LOCF).	Low risk	Primary and secondary outcomes stated in trail register protocol are the same as in final article.
van Geijlswijk et al. 2010	Sleep parameters measured by actigraphy	Low risk	See p. 382 "For this trial, a specialized internet software application (Medsys/De Nieuwe Coster/2004) was developed for randomization of participants, for calculation of the assigned dose (based on body weight), and for collection of sleep log data. Patients were randomized in blocks of eight to keep possible seasonal time effects to a minimum."	Low risk	See p. 382 "The assigned dose of melatonin was ad hoc prepared by one of the hospital pharmacy technicians in capsules, containing only microcrystalline cellulose (Bufa, Haarlem, The Netherlands) as placebo or containing melatonin (melatonin supplied by Pharma Nord, Denmark) in the appropriate calculated dosage and microcrystalline cellulose. The capsules were packed in unit dose strips, labelled…	Unclear	Participants were kept blind to the treatment, see p.382" The capsules were packed in unit dose strips, labelled with "Melatonine×mg” masked with an X to keep participants blind to the treatment allocation and subject number. All participants, care providers, and investigators involved in the study were unaware of the treatment allocation." No information about blinding of personnel.	Unclear	No information.	Unclear	No information is provided on statistical methods used to deal with the missing data and its impact on outcome. 13 participants in all were excluded from calculations (>10%). Reasons for exclusions are reported.	Unclear	Study protocol is registered during or after data collection was over. See p. 382 "The trial was conducted between May 2004 and February 2007." Protocol was registered on 13.04.2007.
Wade et al. 2007	Sleep quality measured by questionnaires	Low risk	Randomisation was automatized so it was not possible to effect it. See pp. 2599-2600 "Randomisation was achieved by making a call to an Interactive Voice Response System and receiving an assigned treatment pack number. The random sequences were in the form of randomly permuted blocks of four nested within study site."	Unclear	No information on allocation concealment.	Unclear	No information on blinding measures.	Unclear	No information on allocation concealment.	Low risk	Attrition rates are low and comparable between the groups.	Unclear	Trial was registered after it was started.	The study was funded by Neurim Pharmaceuticals, Tel Aviv, Israel. AGW and IF have acted as paid consultants to Neurim, TN, ML and NZ are employees of Neurim.
Wang-Weigand et al. 2011	Self reported sleep parameters	Unclear	Too little information. p.921 Subjects who qualified were then randomized to receive nightly ramelteon 8 mg or placebo 30 min before bedtime for 21 days.	Unclear	No information is provided on allocation concealment.	Unclear	No information on blinding measures.	Unclear	No information.	High risk	No details on attrition reasons are provided. 25% of randomised participants discontinued the trial. P. 921 "A total of 556 subjects were randomized, 247 (44.4%) were inpatients, and 309 (55.6%) outpatients. Of these, 552 subjects received treatment (274 ramelteon, 278 placebo) and 441 completed the study (212 ramelteon, 229 placebo)."	Unclear	Trail registration could not be found.
Yeung et al. 2018	Objective and subjective outcomes of sleep parameters	Low risk	See p.4 "A computer-generated randomization list with a random block size of four to six was prepared. The group allocation was enclosed in sequentially numbered, opaque and sealed envelopes."	Low risk	See p.4 "A computer-generated randomization list with a random block size of four to six was prepared. The group allocation was enclosed in sequentially numbered, opaque and sealed envelopes."	Low risk	Open label study.	Unclear	No information.	Low risk	Attrition rates are low. See p.10 "Two subjects were lost at week eight (5.4%)."	Low risk	Primary and secondary outcomes stated in trail register protocol are the same as in final article.
Zammit et al. 2007	Self reported sleep parameters	Unclear	Randomisation was performed by the third party (but it is still unclear how randomisation numbers were generated). P. 497 "The randomization schedule was generated and kept secure by the study sponsor, Takeda Global Research and Development Center."	Unclear	P. 497 "The randomization schedule was generated and kept secure by the study sponsor, Takeda Global Research and Development Center."	Unclear	Insufficient amount of information. P. 497 "During double-blind treatment, subjects and all investigators involved with patient contact or data analysis were blinded to treatment assignment. During single blind periods, subjects received placebo in a blinded manner, but investigators were aware of drug characteristics."	Unclear	No information.	Low risk	Less than 10% drop outs. Drop outs are comparable between the groups and reasons are reported. P. 498 "All subjects who received at least 1 dose of study medication were included in the intent-to-treat analysis." And p.499 "A total of 1078 subjects entered the screening period. Of these, 405 subjects met eligibility criteria and were randomized to a treatment sequence, 371 subjects completed the …	Unclear	Trail registration could not be found.
Zhang et al. 2015	Self reported sleep parameters	Low risk	See p. 181 "Participants were randomly assigned to the MBSR group (n ¼ 30) or the wait-list control group (n ¼ 30) by using computer-generated randomization schedules."	Unclear	No information is provided on allocation concealment.	Low risk	Open label study.	Unclear	No information.	Low risk	Drop out rates are small and reported.	Unclear	Trail registration could not be found.
