# Supplementary material for: A Systematic Review and Network Meta-Analysis of Randomized Controlled Trials Evaluating the Evidence Base of Melatonin, Light Exposure, Exercise, and Complementary and Alternative Medicine for Patients with Insomnia Disorder
Source: J Clin Med. 2020 Jun 22;9(6):1949. doi: 10.3390/jcm9061949 (PMC7356922; doi:10.3390/jcm9061949)
Supplement: Supplementary file 1 [file jcm-09-01949-s001.zip › jcm-827728-supplementary/S4_Descriptive Table.xlsx]

## Sheet: Sheet1
Study	Experimental intervention	Control condition	Randomization method	Insomnia definition	Insomnia duration	N, CAI	N,CAI 2	N, CAI 3	N, CON 1	N, CON 2	N, CON 3	Age range	Age CAI, mean (SD) *(Age for all sample)	Age CON, years, mean (SD) *(Age for all sample)	Percentage of female participants in CAI	Percentage of female participants in CON	BMI in CAI	BMI in CON	Past medical conditions	Mental disorders	Somatic disorders	Other comorbid sleep disorders	Baseline variables	Pre-intervention score on sleep/insomnia outcome measure	Number of sessions	Session duration	Session settings	Dose, where applicable	Frequency of treatment	Duration of experiment	Who delivered experimental treatment	Who delivered control treatment	Sleep/Insomnia Outcomes	Other outcomes
Afonso et al. 2012	Yoga + 500 mg Calcium supplement	1. Passive stretching + 500 mg Calcium supplement; 2. Waiting list + 500 mg Calcium supplement	n.r.	DSM-IV	n.r.	25		0	Srtetching 16	Wating list 21	0	50-65 years	n.r.	n.r.	100	100	n.r.	n.r.	not excluded	not excluded	partially excluded	partially excluded	n.r.	given	32	1h	group	not applicable	two per week	4 months	yoga teacher	passive stretching by physical therapist, Wating List-not applicable	Insomnia Severity Scale - Insomnia severity	Beck Anxiety Inventory, Kupperman Menopausal Index, Menopause-Specific Quality of Life Questionnaire, Inventory of Stress Symptoms for Adults, adverse events
Cornu et al. 2010	Dietary supplement (soft gelatine capsules)	Placebo	permuted block randomization	DSM-IV, ICSD -2	n.r.	51	0	0	50	0	0	25-65 years	40,9 (n.r)	41,8 (n.r)	63	74	n.r.	n.r.	partially excluded	excluded	excluded	excluded	body weight, smoking, socio-professional status	given	30	not applicable	home	520 mg soya oil, 100 mg humulus lupulus, 12 mg soya lecithin	once a day	30 days	n.r.	n.r.	Leeds Sleep Evaluation Questionnaire, actigraphy, sleep diaries (SQ, behaviour following wake, getting to sleep, SEI, number of napping)	adverse events, compliance, melatonin in urine, general clinical impression
Cortesi et al. 2012	1. Melatonin; 2. CBT-I;	1. CBT-I+melatonin; 2. Placebo	computer-generated randomization	SOL and WASO > 30min on 3 or more nights a week	mean 2,4 years; 72% more then 2 years	Melatonin 34	CBT-I 33	0	CBT-I +Melatonin 35	34 placebo	0	4-10 years	1. Melatonin1.6,8 (±0,9); 2. CBT-I 7,1 (±0,7)	1. CBT-I+Melatonin 6,4 (±1,1); 2. Placebo 6,3 (±1,2)	1. Melatonin 18; 2. CBT-I 17	1. CBT-I+Melatonin 20; 2. Placebo 16	n.r.	n.r.	n.r.	partially excluded	partially excluded	excluded	ethnicity, socioeconomic status, primary caregiver, marital status of mother, education of mother, age of mother	given	90	not applicable	home	1 mg fast-released and 2 mg controlled-released melatonin	once a day	12 weeks	parents	psychologists	Children' Sleep Habits Questionnaire, actigraphy (TST, SE, WASO, SOL, number of napping, bedtime, bed resistance, sleep anxiety, parasomnias, sleep disorders breathing, sleepiness)	compliance
D’Aurea et al. 2019	Resistance exercise training	1. Stretching 2. Non-intervention	computer-generated randomization	DSM-IV	mean (±SD): Exercise=5,4 (±1,4); Wating list =6,5 (±2,7)	10	0	0	8	10	0	n.r.	44,5 (±2,2)	1. Stretching 45,5 (±2,5); 2. Non intervention 40,3 (±2,7)	n.r.	n.r.	1. Resistance exercise 26,7 (±1,6); 2. Stretching 25,9 (±1,7)	27,9 (±2,0)	excluded	partially excluded	partially excluded	partially excluded	BMI	given	48	approx. 50 min	group	50% one-repetition maximum (1RM) was used, which was then increased to 60% 1RM after the 2nd month	3 per week	8 weeks	n.r.	n.r.	Insomnia Severity Index, Actigraphy (TST, SOL, WASO, SE), polysomnography (SOL, REML, TST, SE, sleep architecture), Pittsburgh Sleep Quality Index (global score, SOL, SE, sleep duration)	Profile of Mood States, Short Form (36) Health Survey
Dorn, 2000	Valerian	Oxazepam	computer-generated randomization	ICD-10	1. <2 months 11%; 2. <6 months 25%; 3. <1 year 11%; 4. >1 year 53%	34	0	0	31	0	0	18-70 years	50,6 (±12,4)	53,9 (±12,0)	76.9	62.2	25,8 (±4,5)	24,9 (±3,5)	n.r.	partially excluded	partially excluded	partially excluded	BMI	given	28	not applicable	home	600 mg valerian or 5 mg oxazepam	once a day	4 weeks	general practitioner	general practitioner	Schlaffragebogen A und B nach Groertelmeyer (SQ, Erholtsein nach dem Schlaf, Psychische Ausgeglichenheit am Abend, Psychische Erschoepftheit am Abend, Psychosomatische Symptome im Schlaf, Traumerinnerung, Schlaf-Wach-Regulation, Gesamtbettzeit)	Befindlichkeitsskala, von Zerssen, Hamilton Angst Skala - score, somatische Angst, psychische Angst, adverse events
Friedman et al. 2009	1. bright morning light 10.000 lux plus sleep hygiene	1. dim morning light 50 lux plus sleep hygiene; 2. dim evening light 50 lux plus sleep hygiene 3. bright evening light 4000 lux plus sleep hygiene	modificated Efron procedure	ICSD	n.r.	Bright morning light 19		0	Dim morning light 7	Dim evening light 7	Bright evening light 8	54-78 years	63,6 (±7,1)*	63,6 (±7,1)*	60	60	n.r.	n.r.	n.r.	excluded	partially excluded	excluded	years of education, Mini-Mental State Examination, Executive Interview, Geriatric Depression Scale, Short Form 36, self rated health	given	84	45 min	home	not applicable	once a day	12 weeks	research assistant for light treatment and 8 sessions of sleep hygiene instructions with a sleep therapist	8 sessions of sleep hygiene instructions with a sleep therapist	polysomnography, actigraphy, sleep diaries, Epworth Sleepiness Scale, Sleep Hygiene Questionnaire (TST, SE, WASO, SOL, TIB, sleep architecture, sleepiness, sleep hygiene and sleep satisfaction)	Short Form (36) Health Survey mental and physical, Circadian Parameters (melatonin midpoint, melatonin duration, circadian phase angle), CLOCK gene allele status
Garcia et al. 2018	Mindfulness and relaxation training for insomnia	1. Placebo	by drawing lots	DSM-V	n.r.	21	0	0	14	0	0	50-65 years	55,16 (±6,05)	56,68 (±4,01)	100	100	n.r. but <30 (inclusion criteria)	n.r. but <30 (inclusion criteria)	partially excluded	partially excluded	partially excluded	excluded	education level	not given	168	week 1-2: 8 min; week 3-5: 10 min; week 6-8: 16 min	clinic and at home	not applicable	3 sessions a day	8 weeks	mindfulness trainer and self help	n.r.	Insomnia Severity Index, Pittsburgh Sleep Quality Index, polysomnography (SE, WASO, SOL, sleep architecture, arousal)	Kupperman Menopausal Index, Menopause-Specific Quality of Life (sleep difficulty, vasomotor/psychosocial/physical), Mindful Attention Awareness Scale
Garland et al. 2014	Mindfulness-Based Stress Reduction	CBT-I	computer assisted block random assignment	Research diagnostic criteria for insomnia, DSM-IV and ICSD	6,88 years	64	0	0	47	0	0	35-88 years	60,33 (±12,21)	58,73 (±10,46)	79	62	n.r.	n.r	n.r.	excluded	not excluded	excluded	education, employment, ethnicity	not given	9	90 min	group	not applicable	once per week and one 6 hour retreat session	9 weeks	n.r.	n.r.	sleep diary, actigraphy (SOL, WASO, TST, SEI), Insomnia Severity Index, Pittsburgh Sleep Quality Index	Calgary Symptoms of Stress Inventory, Dysfunctional Beliefs and Attitudes About Sleep Scale
Gringras et al. 2012	Melatonin	Placebo	stratified block randomisation	SOL > 60 min in 3 nights out of 5 or TST < 6 hours in 3nights out of 5 as reported by parents	5 months	70	0	0	76	0	0	3-15,5 years	106 (±34,8) months	100,7 (±37,4) months	30	37	n.r.	n.r.	n.r.	not excluded	not excluded	n.r.	developmental delay	given	84	not applicable	home	0,5 mg, 2 mg, 6 mg or 12 mg (variable within subject over study period)	once a day	12 weeks	n.r.	n.r.	sleep diaries, actigraphy, Epworth Sleepiness Scale, Composite Sleep Disturbance Index (TST, SOL, SE, sleepiness, global measure of parents' perception of child's sleep quality)	Aberrant behaviour checklist, Paediatric Quality of Life Inventory, Treatment emergent signs and symptoms
Gringras et al. 2017	Melatonin	Placebo	block randomisation using clinical record form system	DSM-V	n.r.	58	0	0	61	0	0	2-17,5 years	9 (±4,08)	8,4 (±4,24)	25	27.7	19,5 (±4,9)	18,79 (±4,9)	n.r.	not excluded	not excluded	excluded	age, sex, ethnicity, race, hight, weight, BMI	given	91	not applicable	home	2 mg with possible escalation up to 5 mg	once a day	13 weeks	parent	parent	actigraphy, sleep diaries, Composite Sleep Disturbance Index (TST, SOL, WASO, longest sleep episode, TIB, time awoke)	Adverse events
Gross et al. 2011	Mindfulness-Based Stress Reduction	Eszopiclone (LUNESTA™)	stratified randomization by gender	DSM-IV-TR and ICSD-2	median (range): MBSR 5 years (1-22); Pharmacotherapy 9 years (1-30)	20	0	0	10	0	0	21-65 years	median (range): 47 (21-65)	median (range): 53,5 (29-59)	75	70	n.r.	n.r.	partially excluded	partially excluded	partially excluded	excluded	race, marital status, education, employment	given	8 sessions at the Center, at least 48 home-sessions (45 min each), and a day long retreat	2,5 hours class at the Centre plus 45 min at home	specialized centre at the University	not applicable	once a week and 6 times a week	8 weeks	MBSR instructor	n.r.	sleep diary and actigraphy (TST, SOL, WASO, SE), Insomnia Severity Index, Pittsburgh Sleep Quality Index	Dysfunctional Beliefs about Sleep Scale, Sleep Self-Efficacy Scale, Health-related Quality of Life Measures, State-trait Anxiety Inventory, Centre for Epidem. Studies Depression Scale, SF-12 Mental Summary Score, SF-12 Physical Summary Score
Hartescu et al. 2015	Moderate intensity physical activity	Waiting List	permuted blocks stratified by gender and age	Research Diagnostic Criteria	n.r.	20	0	0	21	0	0	n.r. (>40)	59,50 (±10,59)	60,10 (±8,51)	75	71	25,99 (±3,55)	26,58 (±4,77)	excluded	excluded	partially excluded	partially excluded	marital status, income group, BMI	given	at least 120	30 min	up to participants	>150 min a week	at least 5 times a week	24 weeks	n.r.	n.r.	Insomnia Severity Index, Epworth Sleepiness Scale, actigraphy (insomnia severity, sleepiness, TST, SOL, SE, WASO, sleep fragmentation index )	Beck Depression Inventory, State-Trait Anxiety Inventory, Fatigue Severity Scale, Health-related quality of life, adherence
Hartescu et al. 2019	Brisk walking	Waiting List	n.r.	Research Diagnostic Criteria	n.r	20	0	0	21	0	0	n.r.	59,50 (±10,59)	60,10 (±8,51)	75	71.4	25,99 (3,55)	26,58 (±4,77)	not excluded	excluded	partially excluded	excluded	education, marital status, income group, BMI	given	120	150 min per week	n.r.	not applicable	5 times per week	24 weeks	self help	n.r.	Insomnia Severity Index	State-Trait Anxiety Inventory, Beck Depression Inventory, Fatigue Severity Scale, performance on Digit span task
Huang et al. 2018	rTMS	sham rTMS	n.r.	DSM-IV	mean (±SD): rTMS 4,69 (±4,77); sham rTMS 3,72 (±4.65)	18	0	0	18	0	0	n.r.	44,94 (±11,64)	45,22 (±10,85)	50	50	n.r.	n.r.	excluded	partially excluded	excluded	not excluded	n.r.	given	10	n.r.	institution	3 trains of 500 pulses	once a day	n.r.	n.r.	n.r.	Pittsburgh Sleep Quality Index	Hamilton Rating Scale for Anxiety, Hamilton Rating Scale for Depression
Irwin et al. 2017	Tai Chi	CBT-I	computer generated block randomization	DSM-4-TR and ICSD II	n.r.	45	0	0	45	0	0	42-83 years	59,6 (±7,9)	60 (±9,3)	100	100	25,6 (±4,5)	26,2 (±5,9)	not excluded	partially excluded	partially excluded	partially excluded	age, race, marital status, employment, education, BMI	given	12	120 min	group and self-help	not applicable	once per week	12 weeks	trained therapist	trained therapist	Pittsburgh Sleep Quality Index, Athens Insomnia Severity Index, sleep diaries, polysomnography, Epworth Sleepiness Scale (SQ, insomnia severity, SOL, TST, SE, WASO, sleepiness)	Multidimensional Fatigue Symptom Inventory, Inventory of Depressive Symptomatology
Irwin et al. 2014	Tai Chi	1. CBT-I; 2. Sleep hygiene seminar	computer generated block allocation	DSM-IV, ICSD	n.r.	48	0	0	50	25	0	55-85 years	64,4 (±6,1)	1. CBT-I 66,3 (±7,4); 2. SHS 66,4 (±7,79)	78	1. CBT-I 64,6; 2. SS 72,0	25,4 (±3,3)	1. CBT-I 26,4 (±4,0); 2. SHS 26,3 (±4,5)	not excluded	partially excluded	partially excluded	partially excluded	ethnicity, race, marital status, employment, education, BMI, comorbidity, prior hypnotic drug usage	given	16	120min	group	not applicable	once a week	4 months	psychotherapists	psychotherapists	Pittsburgh Sleep Quality Index, Athens Insomnia Severity Index, sleep diaries, polysomnography (insomnia symptoms, insomnia severity, SQ, TST, SOL, SE, WASO, sleepiness)	Multidimensional Fatigue Symptom Inventory, Inventory of Depressive Symptomatology, C-reactive protein concentration
James et al. 2019	Individualized homeopathic therapy	Placebo	random number generator in blocks	ICD-10	mean (±SD), months: IHT 60,3 (± 65,8); Placebo 72,0 (±72,4)	30	0	0	30	0	0	n.r.	40,5 ± 11,3	37,4 ± 8,4	43	60	BMI in % for groups: underweight, normal and overweight	BMI in % for groups: underweight, normal and overweight	n.r.	n.r.	n.r.	n.r.	BMI, education, marital status, employment status, family income status	given	n.r.	n.r.	n.r.	50 millesimal potencies	once a day	12 weeks	n.r.	n.r.	sleep diary (SOL, TBT, TST, SE), Insomnia Severity Index	none
Jiang et al. 2013	rTMS	1. CBT-I; 2. Pharmacotherapy	n.r.	DSM-IV	mean (±SD): rTMS 11,23 (± 432); Pharmacotherapy 12,51 (±5,12); CBT-I 10,23 (± 3,52)	40	0	0	40	40	0	n.r.	48,31 (±8,45)	1. Pharmacotherapy 48,11 (±6,33); 2. CBT-I 47,02 (±6,33)	53.3	1. Medication 57,7; 2. CBT-I 55,5	n.r.	n.r.	not excluded	not excluded	partially excluded	excluded	n.r.	given	14	30 min	individual	1 Hz	once a day	2 weeks	n.r.	psychotherapist	polysomnography, Pittsburgh Sleep Quality Index (SEI, SOL, TST, sleep architecture)	Cortisol, ACTH (adrenocorticotropic hormone), hTSH (hypersensitive thyrotropin), free T3 (Triiodthyronine) and T4 (Thyroxine)
Lack et al. 2007	Bright light 2500lux	Dim red light 100lux	n.r.	SOL > 45min, <30min WASO, difficulty waking spontaneously at the desired time, daytime symptoms	8,2 years	8	0	0	8	0	0	18-56 years	29 (n.r)	29 (n.r)	68.75	68.75	n.r.	n.r.	n.r.	n.r.	n.r.	excluded	n.r.	given	7	one hour	home	2500-lux intensity bright light for experimental and 100 lux in control conditions	once a day	1 week	n.r.	n.r.	actigraphy, Insomnia Severity Index, Sleep Anticipatory Anxiety Questionnaire (SOL, TST, insomnia severity, cognitive functioning, sleepiness, fatigue, vigour)	melatonin onset
Lam, 2018	Hypnotherapy with disease-specific suggestions	Hypnotherapy with generic suggestions	computer-generated list of numbers	DSM-V	mean (±SD), months; 75,30 (±94,79)	30	0	0	30	0	0	n.r.	45,60 (±12,51)	49,33 (±11,29)	70	87	n.r.	n.r.	partially excluded	partially excluded	excluded	not excluded (excluded only if untreated)	education, marital status, occupation	given	4	one hour	in an institution and at home (unclear)	n.r.	1 per week	4 weeks	licensed therapist	licenced therapist	Insomnia Severity Index, sleep diary (SE, SOL,WASO,TST)	Hospital Anxiety and Depression Scale, Sheehan Disability Index, subjective experiences i.e. adverse events
Luthringer et al. 2009	Melatonin	Placebo	n.r.	DSM-IV	n.r.	20	0	0	20	0	0	55-68 years	59,6 (±2,9)	61,9 (±4,8)	35	45	25,6 (±2,6)	26 (±2,1)	excluded	excluded	partially excluded	excluded	age, BMI, gender	given	21	not applicable	home	2mg	once a day	3 weeks	n.r.	n.r.	polysomnography, Leeds Sleep Evaluation Questionnaire (SQ, SOL, TST, WASO, REML, number of sleep cycles, behaviour following wake)	adverse events, adherence, Leeds Psychomotor Tests battery
Mayer et al. 2009	Ramelteon	Placebo	n.r.	SOL>45min or TST<6,5h or difficulty initiating/maintaining sleep or nonrestorative sleep or significant impairment due to insomnia	n.r.	227	0	0	224	0	0	18-79 years	46,2 (n.r.)	46,2 (n.r.)	63.2	63.2	18-34	18-34	partially excluded	not excluded	excluded	excluded	ethnicity	given	168	not applicable	home	8mg	once a day	6 months	n.r.	n.r.	polysomnography, sleep diaries (SOL, TST, sleep architecture, WASO, SQ)	Wechsler Adult Intelligence Scale-R (Digit Symbol Substitution Test), Next day residual measures (morning alertness, ability to concentrate, immediate memory recall, delayed memory recall), Visual analog scales for mood and feelings, adverse events
Morin et al. 2005	Valerian-hops combination	1. Placebo; 2. Diphenhydramine	n.r.	SOL>30min or WASO>30min min 2 nights max 4 nights a week	1 month	68	0	0	Placebo 72	Diphenhydramine 70	0	25-65 years	43,9 (±10,5)	1. Placebo 45,2 (±10,2); 2. Diphenhydramine 43,8 (±9,7)	59.3	1. Placebo 60; 2. Diphenhydramine 60	n.r.	n.r.	excluded	excluded	excluded	excluded	ethnicity, height, weight	given	28	not applicable	home	1. CAI 187mg of valerian and 4,19mg of hops; 2. Pharmacotherapy 25mg of diphenhydramine	once a day	28 days	n.r.	n.r.	sleep diaries, polysomnography, Insomnia Severity Index (SOL, SE, TST, insomnia severity)	Beck Depression Inventory, Clinical Global Impression Scale, Short Form-36, compliance, adverse events
Ong et al. 2014	Mindfulness-based therapy for insomnia	1. Mindfulness-Based Stress Reduction; 2. Self monitoring	drawing numbers	Research Diagnostic Criteria for Insomnia Disorder	>6 months	19	0	0	19	16	0	n.r.	1. MBTI 41,3 (±12,2); 1. MBSR 42 (±12,2)	45,4 (±12,2)	1. MBTI 78,9; 2. MBSR 73,7	68.8	1. MBTI 23,7 (n.r.); 2. MBSR 24,1 (n.r.),	24,4 (n.r.)	not excluded	partially excluded	partially excluded	excluded	ethnicity, race, education, relationship status	given	64 sessions + one 6h-meditation retreat + daily home mediations	2,5h per group session + 30-45 min per home session	group and home setting	not applicable	weekly (group) and daily (home)	8 weeks	first author (with special training)	2 experienced MBSR instructors and research staff in SM group	sleep diaries, Insomnia Severity Index, polysomnography, actigraphy (SOL, WASO, TST, SE, insomnia severity)	adherence, adverse events
Ong et al. 2018	1. Mindfulness-Based Stress Reduction; 2. Mindfulness-based therapy for insomnia	Self-monitoring	block randomization	Schedule for Sleep Disorders (Edinger et al. 2011) and ICSD-2	n.r.	19	19	0	16	0	0	n.r.	1. MBSR 41,9 (n.r.); 2. MBTI 42,4 (n.r.)	45,4 (n.r.)	1. MBSR 69,2; 2. MBTI 80,0;	68.8	n.r.	n.r.	not excluded	not excluded	not excluded	excluded	ethnicity, race, education, relationship status	given	9 sessions in clinic plus one 6-h meditation retreat in clinic plus 30–45 min CD guided meditation at home 6 times per week	2,5h weekly and 30-45 min at home daily	group and home setting	not applicable	once per week in group and in 6 out of 7days at home	9 weeks	first author	n.r.	none	Beck Depression Inventory, Beliefs and Attitudes about Sleep Scale, Epworth Sleepiness Scale, Fatigue Severity Scale, Glasgow Sleep Effort Scale, Hyperarousal Scale, Positive–Negative Affectivity Schedule, State-Trait Anxiety Inventory (trait)
Palmieri et al. 2017	Herbal compound	Placebo	n.r.	DSM-IV	n.r.	60	0	0	60	0	0	43-65,5 years	55 (n.r)	54,5 (n.r)	55	53.3	n.r.	n.r.	not excluded	partially excluded	partially excluded	excluded	health status	given	20	not applicable	home	n.r.	once a day	2 weeks of treatment+1 week run in	n.r.	n.r.	Self Assessment Questionary (SOL, WASO, TST, sleep satisfaction)	Self Assessment Questionary on daytime symptoms (tension and irritability, difficulty to concentrate, fatigue)
Passos et al. 2010	1. Moderate-intensity aerobic exercise; 2. High intensity aerobic exercise; 3. Moderate intensity resistance exercise	Waiting List	n.r.	DSM-IV and ICSD-2	9,1 (± 9) years	12	12	12	12	0	0	30-55 years	1. MAE 47,7 (±7); 2. HAE 42,2 (±9); 3. MRE 42,4 (±9)	45,2 (±8)	1. MAE 83,3; 2. HAE 75; 3. MRE 83,3	75	1. MAE 26,1 (±3); 2. HAE 24,4 (±4); 3. MRE 23,4 (±3)	26,4 (±6)	not excluded	excluded	partially excluded	partially excluded	duration of insomnia, BMI	given	1	1. HAE 3x10min; 2. MAE 50min; 3. MRE 50min	group	not applicable	one time treatment	1 day	n.r.	n.r.	polysomnography, sleep diaries, apnoea hypopnea index, periodic leg movements (TST, SE, REM, WASO, SOL, SOL, sleep architecture, apnoea index, leg movements)	State-Trait Anxiety Inventory
Poyares et al. 2002	Valerian	1. Placebo; 2. Healthy controls	n.r.	DSM-IV	2,5 years	10	0	0	9	19	0	n.r.	43,3 (±10)	1. Placebo 43,3 (±10); 2. Healthy controls 37 (±8)	79	79	n.r.	n.r.	not excluded	partially excluded	excluded	excluded	n.r.	given	45	not applicable	home	100 mg	three times a day	15 days	n.r.	n.r.	sleep diaries, polysomnography (TST, WASO, SOL, sleep architecture)	urine screening, consumption of caffeine and alcohol, medication intake, occurrence of naps
Reid et al. 2010	Aerobic physical activity + sleep hygiene	Non-physical activity + sleep hygiene	n.r.	difficulty falling asleep and/or staying asleep, impairment in daytime functioning, SEI<80% or awakening earlier than 6AM or sleep less then 6,5h	>3 months	10	0	0	7	0	0	n.r. (>55)	62 (±4,5)	63,5 (±4,3)	100	85.7	26,5 (±4,9)	26,5 (±4,6)	not excluded	excluded	partially excluded	excluded	ethnicity,VO2 max, Heartrate max	given	64	2 sessions x 20min or one session x 30-40min	n.r.	75% of max Hart rate	four times per week	16 weeks	supervision by physician and research staff for first 4-6 conditioning weeks, after that n.r.	n.r.	Pittsburgh Sleep Quality Index, Epworth Sleepiness scale - SQ, sleepiness	compliance, Short Form-36, Centre of Epidemiological Studies Depression Scale
Rodenbeck et al. 1998	Valerian	Placebo	not reported	ICSD I	mean (±SD), years : Valerian 11,6 (±8,9); Placebo 12,1(±10,3)	8	0	0	7	0	0	n.r.	45,4 (±11,6)	47,6 (±12,5)	n.r.	n.r.	n.r.	n.r.	partially excluded	partially excluded	partially excluded	excluded	n.r.	given	28	not applicable	home	500mg valerian and 120mg hops	once a day	4 weeks	n.r.	n.r.	polysomnography (TIB, TST, SE, SOL, sleep architecture, arousal index)	none
Rondanelli et al. 2011	Melatonin	Placebo	block randomisation	DSM-IV	n.r.	22	0	0	21	0	0	n.r.	78,6 (±4,1)	78,1 (±3,8)	68	57	23,1 (±2,4)	21,9 (±2,3)	partially excluded	excluded	partially excluded	excluded	n.r.	given	60	not applicable	institutionalized care	5 mg melatonin, 225 mg magnesium, 1,25 mg zinc	once a day	8 weeks	appointed care givers (dietitians)	appointed care givers (dietitians)	Pittsburgh Sleep Quality Index, Leeds Sleep Evaluation Questionnaire, Epworth Sleepiness Scale, Sleep-Wake Activity Inventory, Short Insomnia Questionnaire, actigraphy (SQ, TST, TIB, sleepiness, insomnia symptoms)	Geriatric Depression Scale, Short Form-36, BMI, Mini-Mental State Examination, Mini Nutritional Assessment, adverse evets, adherence
Roth et al. 2006	1. Ramelteon 4mg; 2. Ramelteon 8mg	Placebo	n.r.	DSM-IV-TR	n.r.	281 (4 mg)	274 (8 mg)	0	274	0	0	64-93 years	72,4 (±5,95)	72,4 (±5,95)	58.9	58.9	n.r.	n.r.	not excluded	partially excluded	partially excluded	excluded	n.r.	given	35	not applicable	home	4 mg or 8 mg	once a day	5 weeks	n.r.	n.r.	sleep diaries (SOL, TST)	compliance, adverse events, Tryer benzodiazepine withdrawal questionnaire, Clinical global impression inventory
Smits et al. 2001	Melatonin	Placebo	n.r.	n.r., but consistent with DSM-IV	>12 months	20	0	0	20	0	0	7-13 years	13,3 (±1,6)	9,3 (±1,5)	42	16	n.r.	n.r.	partially excluded	partially excluded	partially excluded	excluded	age, sex, sustained attention	given	32	not applicable	home	5 mg	once a day	4 weeks	n.r.	n.r.	actigraphy - light off time, SOL, TST	melatonin, sustained attention test
Tan et al. 2016	Exercise	Waiting List	case matched computer randomisation	DSM-IV-TR	n.r.	24	0	0	21	0	0	30–65 years	51,2 (CI 46,6-55,8)	52,6 (CI 48-57,2)	0	0	29,3 (CI 27,6-31)	29,2 ( CI 27,2-31,2)	excluded	excluded	partially excluded	excluded	age, MI, education, employment	given	117 (26 weeks*4,5 sessions per week)	30-40 min	in group and self-help	depending on level of fitness (1-3)	four or five per week	6 months	fitness trainer	n.r.	sleep diaries, online sleep monitoring system (bed sensor), Epworth Sleepiness Scale (TST, SOL, WASO, SE, sleepiness)	fatigue
van Geijlswijk et al. 2010	Melatonin: 1. 0,5 mg/kg; 2. 0,1 mg/kg; 3. 0,15 mg/kg	Placebo	block randomization	DSM-IV	>12 months	16 (0,5mg/kg)	19 (0,1mg/kg)	18 (0,15mg/kg)	17	0	0	6-12 years	1. 0,05mg/kg 9,5 (±1,8); 2. 0,1mg/kg 8,9 (±1,4); 3. 0,15mg/kg 8,7 (±1,4)	8,7 (±2,8)	1. 0,05mg/kg 44; 2. 0,1mg/kg 74; 3. 0,15mg/kg 44	65	n.r.	n.r.	partially excluded	partially excluded	partially excluded	partially excluded	body weight, bed times	given	7	not applicable	home	0,05 mg/kg, 0,1mg/kg, 0,15 mg/kg	once a day	1 week	parents	parents	actigraphy (SOL, TST, SL)	dim light melatonin onset
Wade et al. 2007	Melatonin	Placebo	permuted block randomization	DSM-IV and ICD-10	n.r.	169	0	0	165	0	0	55-80 years	66,1 (±6,4)	65,3 (±6,3)	40	39	26,5 (±4,0)	26,6 (±3,4)	excluded	excluded	excluded	excluded	n.r.	given	21	not applicable	home	2 mg	once a day	3 weeks	n.r.	n.r.	Leeds Sleep Evaluation Questionnaire, Pittsburgh Sleep Quality Index (SQ, SL, behaviour following wakefulness, getting to sleep, awakening from sleep, sleep)	quality of day, quality of night, Clinical Global Improvement scale, World Health Organization‑5 index
Wang-Weigand et al. 2011	Ramelteon	Placebo	n.r.	DSM-IV-TR	3 months	84	0	0	92	0	0	18–64 years	n.r.	n.r.	64.7	64.7	n.r.	n.r.	partially excluded	partially excluded	partially excluded	excluded	n.r.	given	21	not applicable	home	8 mg	once a day	3 weeks	n.r.	n.r.	post sleep questionnaire (interactive voice response system), polysomnography (SOL, TST, WASO, SQ, latency of persistent sleep)	none
Yeung et al. 2018	Zero time exercise	Sleep hygiene	computer-generated randomization list with a random block size of four to six	DSM-IV	n.r.	18	0	0	19	0	0	n.r.	49,8 (±13,5)	50,0 (±14,1)	88.9	94.7	22,1 (3,1)	22,1 (2,6)	not excluded	excluded	partially excluded	excluded	BMI, marital status, education level, employment status	given	n.r.	2 times 2 hour sessions with instructors+self help (duration n.r.)	n.r.	n.r.	n.r.	8 weeks	trained personnel and self help	trained personnel	Insomnia Severity Index, sleep diaries (SOL, WASO, TST, SE), actigraphy (SOL, WASO, TST, SE)	Hospital Anxiety and Depression Scale, Multidimensional Fatigue Inventory, SF-6D utility score, weekly moderate-vigorous physical activity, grip Strength
Zammit et al. 2007	Ramelteon: 1. 16 mg; 2.8 mg	Placebo	third party randomization	DSM-IV-TR	> 3 months	135 (16mg)	139 (8mg)	0	131	0	0	18-64 years	40,2 (±12,4)	39,7 (±12,0)	34	30	25,5 (±3,8)	25,6 (±4,4)	excluded	excluded	excluded	excluded	race, weight, height, BMI	given	35	once a day	individual	16mg	once a day	5 weeks	no information	n.r.	polysomnography, sleep diaries (latency of persistent sleep, SE, WASO, SL, TST, SQ, sleep architecture)	Digit Symbol Substitution Test , Memory recall test (immediate and delayed), Level of alertness, Ability to concentrate, adverse events
Zhang et al. 2015	Mindfulness-Based Stress Reduction	Waiting List	computer-generated randomization schedules	DSM-IV	n.r.	30	0	0	30	0	0	>75 years	78,57 (±2,94)	77,63 (±3,01)	87.5	57.8	n.r.	n.r.	n.r.	excluded	n.r.	not excluded	education status	given	9 regular sessions plus one re-treat session	2h in clinic and 45 min at home	clinic and at home	n.a.	once per week plus one 0,5 day retreat	9 weeks	MBSR teacher	n.r.	Pittsburgh Sleep Quality Index (global score, SQ, SOL, sleep disturbance, sleep duration)	self-rating anxiety scale, geriatric depression scale, use od sleeping medication, daytime dysfunction, habitual sleep efficiency
		Legend: rTMS, repetitive transcranial magnetic stimulation ; CBT-I, Cognitive Behavioural Therapy for Insomnia; n.r., not reported; DSM, Diagnostic and Statistical Manual of Mental Disorders; ICSD, International Classification of Sleep Disorders; SOL, Sleep Onset Latency; WASO, Wake After Sleep Onset; ICD, International Classification of Diseases; TST, Total Sleep Time; SEI, Sleep Efficiancy Inde…
